# Supplementary material for: Deubiquitinase activity is required for the proteasomal degradation of misfolded cytosolic proteins upon heat-stress
Source: Nat Commun. 2016 Oct 4;7:12907. doi: 10.1038/ncomms12907 (PMC5059457; doi:10.1038/ncomms12907)
Supplement: Supplementary Data 1 — Mass Spectrometry Data [file ncomms12907-s2.xlsx]

## Sheet: Description
Each sheet is an independent triple SILAC-diGly experiment. Legends and some experimental details are included below
Name	Description
ORF	Systematic name of yeast gene open reading frame.
Protein name	Standard name in SGD database
Score	MaxQuant score for the identified peptide
Number of GlyGly (K)	Number of glygly sites within the identified peptides
GlyGly (K) Probabilities	Peptide Sequence with likelihood for a given K to me modified
GlyGly (K) Position	Position of glygly sites in identified peptides
Other Modifications	Other PTMs the identified peptide
Log(channel/channel)	Log2 ratio of the comparion between the raw ion intensities of the indicated labeled-channels. The ratio were first normailized to the median ratio of the same comparison pair in the total cell lysate datasets.
Description of conditions for each experiment. Heat shock (HS) was applied by shifting the cells from 25°C to 45°C for 5 min (Figure 3E) or 20 min (Figure S3B & S3C. All cells used in Figure 3E were heat-shocked. For the experiments done in Figure S3B & S3C, one control was maintained at 25°C (no HS).
Lysine isotopes information		Expt_3E	Expt_S3B	Expt_S3C
Light(L): Lysine +0Da		ubp2∆, HS	ubp2∆, HS	ubp3∆, HS
Medium(M): Lysine +4Da		WT, HS	WT, HS	WT, HS
Heavy (H): Lysine +8Da		ubp3∆, HS	WT, no HS	WT, no HS

## Sheet: Dataset in 3E
ORF	Protein name	Score	Number of GlyGly (K)	GlyGly (K) Probabilities	GlyGly (K) Position	Other Modifications	Log(L/M)	Log(H/M)
YOR177C	MPC54	31.422	1	SSLK(0.845)SPRGK(0.155)	4	S5 (Phospho)	8.43	0.74
YML123C	PHO84	50.088	1	SSVNK(1)DTIHVAER	5		1.28	-4.6
YDR348C	YDR348C	41.615	1	NATVDSSINQYK(0.833)NDSQFQEWAK(0.167)	12		2.38	2.39
YDR348C	YDR348C	75.764	1	NDSQFQEWAK(1)NQSR	10		2.55	-0.84
YKL220C	FRE2	33.787	1	ADEK(1)GTVVATTLEK	4		-0.08	-3.34
YJL153C	INO1	33.968	1	DIQNFK(0.902)EENALDK(0.098)	6		2.13	-0.92
YHR205W	SCH9	39.006	1	LLGK(0.988)GTFGQVYQVK(0.012)	4		1.22	-1.76
YCL025C	AGP1	64.374	1	SSSK(1)SLYELK	4		2.89	0.4
YOR316C	COT1	133.76	1	ASK(1)ILLQATPSTLSGDQVEGDLLK	3		1.56	-0.48
YDR388W	RVS167	55.011	1	YNGQQGVFPGNYVQLNK(1)N	17		2.39	0.18
YBL047C	EDE1	104.2	1	NDPIVDASLSK(1)GPIVNR	11		3.16	1.48
YDR388W	RVS167	143.47	1	LQDMK(1)IPYFDLNSDIVESYIAK	5	M4 (Oxidation)	1.89	0.19
YOR153W	PDR5	63.691	1	GVLTEK(1)NANDPENVGER	6		1.04	-0.57
YBL047C	EDE1	88.976	1	VATPSIPQQPIPLK(0.922)NDPIVDASLSK(0.078)	14		2.97	1.24
YKL210W	UBA1	37.613	1	DPPEK(1)SIPLCTLR	5		2.14	0.63
YBR177C	EHT1	93.478	1	DNK(1)EQVDFDEFANK	3		2.9	1.7
YJL012C	VTC4	36.417	1	APPGK(1)TICVPVR	5		1.82	0.34
YPR159W	KRE6	59.198	1	GVSDYK(1)GYYSR	6		2.62	1.16
YHR097C	YHR097C	72.433	1	LPSYEEAAGTPK(0.998)QQAPYPK(0.002)	12		2.99	1.65
YJR137C	MET5	72.321	1	VEDTPDLPQK(1)TGIR	10		3.74	2.4
YNR016C	ACC1	63.624	1	ITVK(1)TPEYPR	4		3.78	2.49
YGR254W;YHR174W	ENO1; ENO2	58.592	1	DGK(1)YDLDFK	3		2.84	1.6
YDR508C	GNP1	150.91	1	EK(1)QIGSIEPENEVEYFEK	2		2.87	1.78
YNR016C	ACC1	65.219	1	LSNFNIK(1)PIFTDNR	7		3.55	2.52
YOR042W	CUE5	71.592	1	DSSLLEK(1)SNVPESINEDISK	7		3.35	2.28
YNR016C	ACC1	31.494	1	LNEEYLIK(1)R	8		2.94	1.97
YGL195W	GCN1	70.47	1	TFVK(1)SLSDATNETLR	4		2.92	2.01
YDL012C	YDL012C	66.068	1	SAQDYYGNSASK(1)QSYSR	12		2.55	1.61
YDR497C	ITR1	129.38	1	VHELK(1)YEPTQEIIEDI	5		-0.9	-1.81
YGR254W	ENO1	71.98	1	IGLDCASSEFFK(0.961)DGK(0.039)	12		1.61	0.73
YHR174W	ENO2	71.98	1	IGLDCASSEFFK(0.961)DGK(0.039)	12		1.61	0.73
YLR249W;YNL014W	YEF3; HEF3	107.06	1	DSLGALSK(0.994)ALK(0.006)	8		2.99	2.18
YGL195W	GCN1	102.52	1	LLDTLSDESK(1)SGDR	10		4.26	3.45
YMR319C	FET4	209.25	1	QYEEFGDSNDYK(1)NDDVVR	12		1.16	0.44
YNR016C	ACC1	58.098	1	EILIQGALPSVK(1)ER	12		3.46	2.73
YDR135C	YCF1	78.814	1	FSNDIYK(1)VDALLGR	7		0.59	0.04
YER060W	FCY21	51.445	1	YELK(1)DLESR	4		1.69	1.04
YDL126C	CDC48	108.71	1	FGLSPSK(1)GVLFYGPPGTGK	7		2.79	2.11
YDL190C	UFD2	59.709	1	LNSDFK(1)EADAFYDK	6		1.97	1.34
YLR342W;YGR032W	FKS1; FKS2	110.75	1	SQIDDLPFYCIGFK(1)SAAPEYTLR	14		1	0.38
YPL143W	RPL33A	107.5	1	IEGVATPQDAQFYLGK(1)R	16		0.17	-0.45
YER145C	FTR1	138.22	1	EVLHVK(1)ADSL	6	S9 (Phospho)	2.99	2.44
YDL126C	CDC48	73.448	1	ETVEYPVLHPDQYTK(0.979)FGLSPSK(0.021)	15		4.34	3.87
YGL207W	SPT16	75.213	1	IDDVK(1)FLK	5		4.04	3.53
YNL173C	MDG1	32.152	1	VNLVK(0.971)SEGYVTDGLGK(0.029)	5	S6 (Phospho)	1.29	0.81
YHL015W	RPS20	134.49	1	YIDLEAPVQIVK(1)R	12		2.56	2.13
YPR035W	GLN1	106.42	1	SVAK(1)EGYGYFEDR	4		-1.83	-2.34
YLR342W;YGR032W	FKS1; FKS2	62.287	1	LLYHQVPSEIEGK(1)R	13		0.11	-0.38
YDL190C	UFD2	65.043	1	TGSSSQFYDK(1)FNSR	10		-0.88	-1.39
YLL026W	HSP104	48.527	1	VDCSELSEK(0.944)YAVSK(0.056)	9		-0.03	-0.33
YNR016C	ACC1	84.507	1	LESFAQDLAK(0.868)K(0.132)	10		3.33	2.87
YGR268C	HUA1	46.892	1	SK(1)DTHDDELPSYEDVIK	2		3.51	3.05
YKR094C;YIL148W;YLR167W;YLL039C	RPL40B; RPL40A; RPS31; UBI4	51.286	1	MQIFVK(0.998)TLTGK(0.002)	6	M1 (Oxidation)	1.96	1.54
YKL152C	GPM1	59.227	1	VYPDVLYTSK(1)LSR	10		0.25	-0.17
YLR248W	RCK2	74.841	1	IDTLTEK(1)ISR	7		1.18	0.72
YNL173C	MDG1	61.477	1	SEGYVTDGLGK(1)TQSSESR	11	T12 (Phospho)	-2.62	-2.5
YCR009C	RVS161	58.981	1	SWEGFK(0.5)K(0.5)	6		1.17	0.78
YKR094C;YIL148W;YLR167W;YLL039C	RPL40B; RPL40A; RPS31; UBI4	68.41	1	TITLEVESSDTIDNVK(0.807)SK(0.193)	16		0.47	0.1
YKR094C;YIL148W;YLR167W;YLL039C	RPL40B; RPL40A; RPS31; UBI4	68.41	1	TITLEVESSDTIDNVK(0.807)SK(0.193)	16		0.47	0.1
YLR249W	YEF3	32.218	1	AK(1)DILDEFR	2		2.96	2.58
YIL078W	THS1	47.68	1	SK(1)QQSLYLDPEPTFIEER	2		2.14	1.81
YLR249W	YEF3	70.908	1	GNFTEFVK(0.859)K(0.141)	8		1.04	0.75
YER091C	MET6	104.24	1	FWVNPDCGLK(1)TR	10		0.34	0.03
YNL121C	TOM70	49.559	1	FGDIDTATATPTELSTQPAK(1)ER	20		2.71	2.4
YNL121C	TOM71	89.301	1	FDDCETLFSEAK(1)R	12		2.67	2.36
YOR104W	PIN2	101.3	1	NDAK(1)NDTFYDEVK	4		2.16	1.81
YLR249W	YEF3	150.39	1	SDSQQSIK(1)VLEELFQK	8		5.88	5.62
YLR249W	YEF3	156.81	1	FPEPGYLEGVK(0.982)TK(0.018)	11		6.21	5.91
YJR009C;YGR192C;YJL052W	TDH2; TDH3; TDH1	35.594	1	AVGK(0.997)VLPELQGK(0.003)	4		1.66	1.35
YLR175W	CBF5	67.496	1	SK(1)EDFVIKPEAAGASTDTSEWPLLLK	2		2.98	2.75
YKL041W	VPS24	77.062	1	IVEQYTNEK(0.972)FK(0.028)	9		4.61	4.38
YAL038W	CDC19	71.451	1	INFGIEK(0.983)AK(0.017)	7		0.66	0.28
YPL265W	DIP5	88.075	1	DDSFAVPDGK(1)DENTR	10		1.49	1.28
YLR249W	YEF3	83.894	1	LLPGLK(1)SNFATIADPEAR	6		3.56	3.38
YLR249W	YEF3	66.004	1	NLTEEVWAVK(1)DGR	10		5.05	4.9
YER091C	MET6	36.597	1	SYPAEK(0.997)FWVNPDCGLK(0.003)	6		-0.54	-0.69
YLR249W;YNL014W	YEF3; HEF3	79.148	1	IFK(1)IEGTPR	3		3.89	3.75
YLR249W	YEF3	140.46	1	MPELIPVLSETMWDTK(0.862)K(0.138)	16	M1 (Oxidation); M12 (Oxidation)	2.47	2.35
YLR175W	CBF5	95.926	1	EDFVIK(1)PEAAGASTDTSEWPLLLK	6		2.38	2.27
YOR234C	RPL33B	62.861	1	IEGVATPQEAQFYLGK(1)R	16		0.33	0.16
YHR174W	ENO2	35.037	1	VK(1)IGLDCASSEFFK	2		0.47	0.31
YBR016W	YBR016W	126.4	1	SANDYYGGTAGEK(1)SQYSR	13		2.31	2.43
YMR079W	SEC14	66.393	1	K(1)LLEDAGFIER	1		1.36	1.24
YGR135W	PRE9	58.079	1	TLSK(1)TTDSSALTYDR	4		0.34	0.34
YBR025C	OLA1	50.102	1	DIEFAQK(0.99)ALEGAEK(0.01)	7		3.64	3.59
YPR080W;YBR118W	TEF1; TEF2	63.624	1	FLK(1)SGDAALVK	3		2.47	2.23
YDR497C	ITR1	111.55	1	TSQSNVGDAVGNADSVEFNSEHDSPSK(1)R	27		2.54	2.5
YLR249W	YEF3	165.45	1	AAATAAMTK(1)ATETVDNK	9	M7 (Oxidation)	4.71	4.52
YLR044C	PDC1	84.297	1	YGGVYVGTLSK(0.961)PEVK(0.039)	11		2.21	2.18
YOL086C	ADH1	39.338	1	SIPETQK(0.996)GVIFYESHGK(0.004)	7		3.92	3.9
YPL106C	SSE1	55.755	1	GK(1)LEEEYAPFASDAEK	2		3.47	3.45
YML097C	VPS9	73.834	1	EEDVSSLIK(0.647)K(0.353)	9		0.18	0.18
YLR354C	TAL1	39.91	1	FDLNEDAMATEK(1)LSEGIR	12	M8 (Oxidation)	-0.03	-0.08
YOL086C	ADH1	72.315	1	VLGIDGGEGK(1)EELFR	10		3.01	3
YKR094C;YIL148W;YLR167W;YLL039C	RPL40B; RPL40A; RPS31; UBI4	78.708	1	TLTGK(1)TITLEVESSDTIDNVK	5		2.07	2.08
YAL005C;YLL024C	SSA1; SSA2	46.318	1	NTISEAGDK(0.953)LEQADK(0.047)	9		1.58	1.59
YJL084C	ALY2	61.815	1	FAPLDK(1)VTLHR	6		-1.5	-1.5
YBR025C	OLA1	30.575	1	PGNNLK(0.999)AGIVGLANVGK(0.001)	6		2.43	2.5
YPL106C	SSE1	77.185	1	VTEPVTK(0.999)ALAQAK(0.001)	7		5.81	5.89
YAL053W	FLC2	86.497	1	DDTFGK(1)NLNANTNTAR	6		1.98	2.07
YGL103W	RPL28	56.404	1	IPNVPVIVK(1)AR	9		0.16	0.22
YPL225W	YPL225W	47.894	1	LLTSVPGSK(1)LR	9		2.25	2.37
YHL015W	RPS20	307.04	1;2	SDFQK(1)EK(1)VEEQEQQQQQIIK	7		1.49	1.62
YHL015W	RPS20	307.04	1;2	SDFQK(1)EK(1)VEEQEQQQQQIIK	5		1.76	1.9
YDL226C	GCS1	41.164	1	SDWK(1)VDPDTR	4		2.66	2.71
YGL045W	RIM8	55.724	1	VSVPSEDK(0.997)QELEQK(0.003)	8		-1.98	-1.75
YKR094C;YIL148W;YLR167W;YLL039C	RPL40B; RPL40A; RPS31; UBI4	142.94	1	TLSDYNIQK(1)ESTLHLVLR	9		1.45	1.64
YKR094C;YIL148W;YLR167W;YLL039C	RPL40B; RPL40A; RPS31; UBI4	166.7	1	LIFAGK(1)QLEDGR	6		2.5	2.68
YKL060C	FBA1	101.66	1	ITK(1)SLETFR	3		4.58	4.8
YDL124W	YDL124W	54.898	1	NAIFLTDK(0.999)YSPQIK(0.001)	8		0.73	1.11
YJL080C	SCP160	63.302	1	APIEIPLEK(0.995)VCGSTEGENAEK(0.005)	9		2.84	3.08
YOR133W;YDR385W	EFT1; EFT2	63.979	1	AEQLYEGPADDANCIAIK(0.806)NCDPK(0.194)	18		0.83	1.07
YDL134C;YDL188C	PPH21; PPH22	62.717	1	K(1)TPDYFL	1		-0.08	0.23
YPR080W;YBR118W	EFT1; EFT2	33.057	1	FDELLEK(1)NDR	7		0.66	0.91
YGL009C	LEU1	43.761	1	AVTTTFDK(1)VHQDW	8		2.58	2.86
YML097C	VPS9	83.54	1	SEQSNK(1)EEDVSSLIK	6		1.35	1.74
YAL030W	SNC1	89.43	1	ADNLAVSAQGFK(1)R	12		-0.53	-0.23
YJR009C;YGR192C;YJL052W	TDH2; TDH3; TDH1	181.72	1	TASGNIIPSSTGAAK(0.99)AVGK(0.01)	15		-0.53	-0.2
YJL004C	SYS1	81.904	1	VPNELK(1)PSQIFK	6		-3.97	-3.59
YOR234C;YPL143W	RPL3	63.185	1	NNLPAK(1)TFGASVR	6		0.72	0.93
YKL180W;YJL177W	RPL17A; RPL17B	121.44	1	SVK(1)FVQGLLQNAAANAEAK	3		0.01	0.35
YJR145C;YHR203C	RPS4A; RPS4B	59.198	1	ITDFIK(0.951)FDAGK(0.049)	6		0.29	0.57
YAL030W	SNC1	51.495	1	LTSIEDK(1)ADNLAVSAQGFK	7		1.39	1.6
YLR044C	PDC1	78.505	1	VATTGEWDK(0.995)LTQDK(0.005)	9		2.75	3.13
YKL006W;YHL001W	RPL14A; RPL14B	145.09	1	STDSIVK(1)ASNWR	7		-0.02	0.38
YPR080W;YBR118W	EFT1; EFT2	72.928	1	YAWVLDK(0.984)LK(0.016)	7		1.02	1.42
YJL080C	SCP160	45.653	1	ATK(1)TSIQDYLK	3		3.94	4.37
YBL101C	ECM21	85.533	1	LAPICK(1)NVCVK	6		-1.53	-1.1
YOR327C	SNC2	124.84	1	LTSIEDK(1)ADNLAISAQGFK	7		1.3	1.74
YOR142W-B;YGR161C-D;YBR012W-B;YNL054W-B;YDR210C-D;YDR098C-B;YPR158W-A;YOR142W-A;YNL284C-A;YNL054W-A;YMR051C;YMR046C;YML045W-A;YGR161C-C;YGR038C-A;YER159C-A;YDR316W-A;YDR210C-C;YDR170W-A;YDR098C-A;YBR012W-A;YHR214C-C;YDR261C-D;YPL257W-B;YOL103W-B;YML039W;YLR157C-B;YJR029W;YJR027W;YGR027W-B;YER138C;YDR365W-B;YPR158C-D;YPR137C-B;YLR227W-B;YNL284C-B;YMR050C;YMR045C;YML045W;YGR038C-B;YER160C;YDR316W-B…	YOR142W-B;YGR161C-D;YBR012W-B;YNL054W-B;YDR210C-D;YDR098C-B;YPR158W-A;YOR142W-A;YNL284C-A;YNL054W-A;YMR051C;YMR046C;YML045W-A;YGR161C-C;YGR038C-A;YER159C-A;YDR316W-A;YDR210C-C;YDR170W-A;YDR098C-A;YBR012W-A;YHR214C-C;YDR261C-D;YPL257W-B;YOL103W-B;YML039W;YLR157C-B;YJR029W;YJR027W;YGR027W-B;YER138C;YDR365W-B;YPR158C-D;YPR137C-B;YLR227W-B;YNL284C-B;YMR050C;YMR045C;YML045W;YGR038C-B;YER160C;YDR316W-B…	107.79	1	GLSGEYK(1)FLR	7		2.63	3.09
YCR093W	CDC39	84.479	1	LLILQGFK(1)DDTR	8		0.97	1.64
YPR102C;YGR085C	RPL11A; RPL11B	33.265	1	VLEQLSGQTPVQSK(1)AR	14		0.33	0.81
YGL008C;YPL036W	PMA1; PMA2	76.332	1	IVCVK(0.995)GAPLFVLK(0.005)	5		1.98	2.47
YER165W	PAB1	147.26	1	AIEQLNYTPIK(1)GR	11		2.31	2.62
YNL067W;YGL147C	RPL9B; RPL9A	85.469	1	SLVDNMITGVTK(0.929)GYK(0.071)	12		0.05	0.42
YOL004W	SIN3	54.09	1	DFK(1)SQAIDTPGVIER	3		2.72	3.23
YDR266C	YDR266C	79.148	1	NIK(1)NLPTLK	3		3.6	4.13
YDL229W;YNL209W	SSB1; SSB2	167.89	1	STLEPVEQVLK(0.962)DAK(0.038)	11		4.22	4.78
YJR145C;YHR203C	RPS4A; RPS4B	74.987	1	YPDPNIK(0.993)VNDTVK(0.007)	7		0.24	0.85
YAL005C;YER103W;YJL034W;YLL024C	SSA1; SSA2; SSA3; SSA4	40.278	1	QATK(1)DAGTIAGLNVLR	4		1.9	2.37
YJR009C;YGR192C	TDH2; TDH3	91.313	1	VVDLVEHVAK(1)A	10		0.99	1.63
YOR239W	ABP140	46.462	1	DLPFEFGK(1)R	8		1.05	1.61
YNL010W	YNL010W	57.434	1	VFEGVLDDTK(1)SFR	10		1.31	1.88
YIL053W	RHR2	105.38	1	TYDAIAK(1)FAPDFADEEYVNK	7		2.09	2.71
YOR327C	SNC2	137.31	1	ADNLAISAQGFK(1)R	12		-0.64	-0.24
YKR100C	SKG1	77.192	1	DSK(1)DEAALASSELK	3		3.86	4.42
YBR106W	PHO88	53.448	1	DYDLK(0.999)EIDSAIK(0.001)	5		1.71	2.58
YEL037C	RAD23	100.22	1	LIYSGK(1)VLQDSK	6		1.31	1.91
YER165W	PAB1	47.499	1	ADITDK(1)TAEQLENLNIQDDQK	6		2.63	3.25
YBR058C-A	TSC3	50.46	1	SSMVYIPTTK(0.767)EAK(0.233)	10	M3 (Oxidation)	3.32	3.94
YEL046C	GLY1	136.34	1	SMGAPIGSVLVGNLK(0.997)FVK(0.003)	15	M2 (Oxidation)	-1.98	-1.34
YCR012W	PGK1	102.98	1	VLENTEIGDSIFDK(0.998)AGAEIVPK(0.002)	14		0.95	1.84
YKL081W	TEF4	71.592	1	WFNTVAASPIVK(0.938)TPFAEVK(0.062)	12		3.04	3.68
YDR372C	VPS74	55.314	1	IAYDPEESK(1)LR	9		-0.75	-0.04
YHR064C	SSZ1	66.246	1	DFIGLPFDK(0.932)CDVSK(0.068)	9		3.61	4.25
YDR266C	YDR266C	71.592	1	NLPTLK(1)SPSASYDPFATTVK	6		3.91	4.56
YPR035W	GLN1	57.164	1	YIEQAIEK(0.945)LSK(0.055)	8		-0.56	0.09
YOR198C	BFR1	37.144	1	ADFDNEFK(1)SFR	8		3.32	3.98
YOR369C	RPS12	112.96	1	VADAK(1)QLGEWAGLGK	5		1.34	2.06
YFL062W;YNL336W;YGR295C	COS4; COS1; COS6	100.04	1	LFNSEK(1)SWSPVGLEDAK	6		1.24	1.95
YNL178W	RPS3	55.011	1	TGPK(1)ALPDAVTIIEPK	4		0.82	1.83
YGL077C	HNM1	58.32	1	VEEEIK(0.988)PLDDMDSK(0.012)	6	M11 (Oxidation)	-0.4	0.38
YKL081W;YPL048W	TEF4; TEF3	63.624	1	STFVLDDWK(1)R	9		4.1	4.84
YDR172W	SUP35	52.814	1	IK(1)GVEEEDISPGFVLTSPK	2		3.31	4.05
YGR162W	TIF4631	57.434	1	DAPPASK(1)DSFITTR	7		3.4	4.22
YER165W	PAB1	47.68	1	GFGFVCFSTPEEATK(0.927)AITEK(0.073)	15		3.08	3.83
YLR044C;YLR134W;YGR087C	PDC1; PDC5; PDC6	148.18	1	SEITLGK(1)YLFER	7		1.19	2.06
YBL057C	PTH2	67.997	1	AVLDQITGDLK(1)LY	11		1.98	2.75
YPL231W	FAS2	34.432	1	SLGVK(0.684)SLGGGAALK(0.316)	5		0.52	1.17
YCL012C	YCL012C	31.478	1	GGLDDVSK(0.939)NEIK(0.061)	8		1.38	2.29
YPR080W;YBR118W	TEF1; TEF2	33.248	1	LPLQDVYK(1)IGGIGTVPVGR	8		0.11	1.12
YDL229W;YNL209W	SSB1; SSB2	207.43	1	LESYVASIEQTVTDPVLSSK(0.856)LK(0.144)	20		1.64	2.81
YIL053W;YER062C	GPP1; GPP2	68.41	1	VVVFEDAPAGIAAGK(0.832)AAGCK(0.168)	15		3.47	4.28
YOR369C	RPS12	30.575	1	LVEGLANDPENK(0.786)VPLIK(0.214)	12		1.04	1.86
YLR333C;YGR027C	RPS25B; RPS25A	60.398	1	ILK(1)EVPTYR	3		1.21	2.03
YMR116C	ASC1	40.475	1	LTGDDQK(1)FGVPVR	7		-0.33	0.5
YEL034W	HYP2	74.364	1	DDVK(1)APEGELGDSLQTAFDEGK	4		3.14	3.98
YDR092W	UBC13	114.27	1	ICLDVLK(1)TNWSPALQIR	7		2.05	2.76
YGL008C	PMA1	144.5	1	PVPEEYLQTDPSYGLTSDEVLK(1)R	22		2.09	2.96
YLR340W	RPP0	96.773	1	TSFFQALGVPTK(1)IAR	12		1.1	1.93
YDL229W;YNL209W	SSB1; SSB2	58.079	1	STGK(1)SSNITISNAVGR	4		1.13	2.02
YGL245W	GUS1	42.068	1	ANFEIDLPDAK(1)MGEVVTR	11	M12 (Oxidation)	2.58	3.48
YDR266C	YDR266C	122.33	1	YYLENSK(1)EDFNK	7		3.09	4.49
YPL225W	YPL225W	51.276	1	FPEYK(1)DVER	5		2.76	3.63
YLR100W	ERG27	134.88	1	VQEVINQIK(0.996)DFYNK(0.004)	9		1.79	2.76
YOR167C	RPS28A	63.091	1	MDNK(1)TPVTLAK	4	M1 (Oxidation)	0.29	0.9
YOR312C;YMR242C	RPL20B; RPL20A	42.19	1	QYVK(1)QFLTK	4		0.24	1.28
YBR082C	UBC4	31.597	1	IAK(1)ELSDLER	3		0.55	1.5
YOR099W	KTR1	82.417	1	IMIPASK(1)QPVYK	7	M2 (Oxidation)	-0.44	0.66
YLR264W	RPS28B	58.172	1	MDSK(1)TPVTLAK	4	M1 (Oxidation)	-0.15	0.94
YDL229W;YNL209W	SSB1; SSB2	85.909	1	VNCK(1)ENTLLGEFDLK	4		3.92	4.91
YML069W	POB3	65.179	1	IYLNQSK(1)FSGR	7		2.31	3.31
YOL109W	ZEO1	129.05	1	SEIQNK(1)AETAAQDVQQK	6		0.26	1.29
YIL053W;YER062C	GPP1; GPP2	40.362	1	DDLLK(1)W	5		4.56	5.58
YPL274W	SAM3	99.511	1	MDILK(1)R	5	M1 (Oxidation)	-1.54	-0.51
YGL105W	ARC1	67.646	1	VFFEGFGDEAPMK(0.962)QLNPK(0.038)	13	M12 (Oxidation)	4.05	5.08
YGR060W	ERG25	131.06	1	IPSAK(1)EQLYCLK	5		-1.65	-0.6
YDL229W;YNL209W	SSB1; SSB2	65.949	1	MVNQAEEFK(1)AADEAFAK	9	M1 (Oxidation)	3.27	4.31
YOR142W-B;YGR161C-D;YBR012W-B;YNL054W-B;YDR210C-D;YDR098C-B;YDR261C-D;YPL257W-B;YOL103W-B;YML039W;YLR157C-B;YJR029W;YJR027W;YGR027W-B;YER138C;YDR365W-B;YPR158C-D;YPR137C-B;YLR227W-B;YNL284C-B;YMR050C;YMR045C;YML045W;YGR038C-B;YER160C;YDR316W-B;YPR158W-B;YHR214C-B;YLR035C-A;YBL005W-B;YAR009C	YOR142W-B;YGR161C-D;YBR012W-B;YNL054W-B;YDR210C-D;YDR098C-B;YDR261C-D;YPL257W-B;YOL103W-B;YML039W;YLR157C-B;YJR029W;YJR027W;YGR027W-B;YER138C;YDR365W-B;YPR158C-D;YPR137C-B;YLR227W-B;YNL284C-B;YMR050C;YMR045C;YML045W;YGR038C-B;YER160C;YDR316W-B;YPR158W-B;YHR214C-B;YLR035C-A;YBL005W-B;YAR009C	34.264	1	YDEAITYNK(0.82)DIK(0.18)	9		1.16	2.65
YML038C	YMD8	137.17	1	NELK(1)GFQDFEQLGSK	4		1.59	2.64
YJR145C;YHR203C	RPS4A; RPS4B	131.66	1	IDLASGK(1)ITDFIK	7		-0.16	0.89
YJR070C	LIA1	36.292	1	TVAEEFATK(0.792)PEEAK(0.208)	9		4.13	5.22
YDR155C	CPR1	34.75	1	SIYGGK(0.979)FPDENFK(0.021)	6		3.44	4.55
YDR261C-D;YPL257W-B;YOL103W-B;YML039W;YLR157C-B;YJR029W;YJR027W;YGR027W-B;YER138C;YDR365W-B;YPR158C-D;YPR137C-B;YLR227W-B;YNL284C-B;YMR050C;YMR045C;YML045W;YGR038C-B;YER160C;YDR316W-B;YPR158W-B;YHR214C-B;YLR035C-A;YBL005W-B	YDR261C-D;YPL257W-B;YOL103W-B;YML039W;YLR157C-B;YJR029W;YJR027W;YGR027W-B;YER138C;YDR365W-B;YPR158C-D;YPR137C-B;YLR227W-B;YNL284C-B;YMR050C;YMR045C;YML045W;YGR038C-B;YER160C;YDR316W-B;YPR158W-B;YHR214C-B;YLR035C-A;YBL005W-B	51.276	1	LNVPLNPK(1)GR	8		1.32	2.47
YGR209C	TRX2	125.67	1	VVGANPAAIK(1)QAIASNV	10		2.65	3.77
YDR155C	CPR1	73.386	1	LYNDIVPK(1)TAENFR	8		1.59	2.81
YKL081W	TEF4	67.519	1	LAEK(1)ALTYTPPK	4		3.54	4.26
YAL003W	EFB1	159.22	1	IETLK(1)QLNASLADK	5		2.92	4.3
YDL229W;YNL209W	SSB1; SSB2	73.927	1	LLSDFFDGK(0.95)QLEK(0.05)	9		3.41	4.65
YDR502C;YLR180W	SAM2	96.464	1	IGYDDSAK(0.999)GFDYK(0.001)	8		2.55	3.76
YOR198C	BFR1	46.892	1	NILPDLSSNALETK(1)PAR	14		2.91	4.17
YOR142W-B;YGR161C-D;YBR012W-B;YNL054W-B;YDR210C-D;YDR098C-B;YDR261C-D;YPL257W-B;YOL103W-B;YML039W;YLR157C-B;YJR029W;YJR027W;YGR027W-B;YER138C;YDR365W-B;YPR158C-D;YPR137C-B;YLR227W-B;YNL284C-B;YMR050C;YMR045C;YML045W;YGR038C-B;YER160C;YDR316W-B;YPR158W-B;YHR214C-B;YLR035C-A;YBL005W-B;YAR009C	YOR142W-B;YGR161C-D;YBR012W-B;YNL054W-B;YDR210C-D;YDR098C-B;YDR261C-D;YPL257W-B;YOL103W-B;YML039W;YLR157C-B;YJR029W;YJR027W;YGR027W-B;YER138C;YDR365W-B;YPR158C-D;YPR137C-B;YLR227W-B;YNL284C-B;YMR050C;YMR045C;YML045W;YGR038C-B;YER160C;YDR316W-B;YPR158W-B;YHR214C-B;YLR035C-A;YBL005W-B;YAR009C	70.889	1	SLEDNETEIK(1)VSR	10		1.09	2.34
YDR226W	ADK1	42.317	1	SQIAK(0.995)GTQLGLEAK(0.005)	5		2.39	4.01
YOL109W	ZEO1	31.067	1	EQAEASIDNLK(0.956)NEATPEAEQVK(0.044)	11		0.55	1.72
YDR454C	GUK1	57.434	1	FLFIAPPSVEDLK(0.55)K(0.45)	13		4.28	5.58
YLR180W	SAM1	50.034	1	AQLDYQK(1)IVR	7		2.07	3.31
YDL229W;YNL209W	SSB1; SSB2	71.279	1	QATK(1)DAGAISGLNVLR	4		4.12	5.47
YAL003W	EFB1	105.65	1	ASTDFSK(1)IETLK	7		3.69	5.02
YDR139C	RUB1	80.245	1	LIFQGK(0.999)QIDDK(0.001)	6		1.31	2.61
YDL229W;YNL209W	SSB1	98.592	1	LIGDAAK(1)NQAALNPR	7		5.42	6.89
YFL062W;YNL336W;YML132W;YBR302C;YJR161C;YDL248W	COS4; COS1; COS3; COS2; COS7	77.776	1	SVDVLSFK(0.998)QLESQK(0.002)	8		0.32	1.9
YLR043C	TRX1	82.925	1	VVGANPAAIK(1)QAIAANA	10		2.27	3.73
YLR413W	YLR413W	132.84	1	IIEEHESPIDAEK(1)NFAR	13		0.71	2.29
YLR293C;YOR185C	GSP1; GSP2	94.487	1	FDVWDTAGQEK(1)FGGLR	11		0.51	2.47
YGR263C	SAY1	157.86	1	AANSGLDSK(1)VEYYR	9		-0.39	1.31
YNL178W	RPS3	101.6	1	ALPDAVTIIEPK(1)EEEPILAPSVK	12		-0.82	0.89
YLR414C	PUN1	44.391	1	SRPTVIYANAPIEEK(1)PLI	15		-0.29	1.3
YPL274W	SAM3	39.91	1	FTK(1)IETESTTIPNDSDR	3		-0.83	1.1
YLL061W	MMP1	119.39	1	MDEFESTK(0.997)LSK(0.003)	8	M1 (Oxidation)	0.54	2.75
YOR293W;YMR230W	RPS10A; RPS10B	84.479	1	ALQSLTSK(0.997)GYVK(0.003)	8		0.63	2.91
YGL123W	RPS2	196.5	1	NTEEK(1)GWVPVTK	5		-4	-0.89

## Sheet: Dataset in S3B
ORF	Protein name	Score	Number of GlyGly (K)	GlyGly (K) Probabilities	GlyGly (K) Position	Other Modifications	Log(L/M)	Log(M/H)
YHR064C	SSZ1	108.57	1	DLK(1)TGNAVK	3		-0.3	9.99
YOR323C	PRO2	164.65	1	SSSQQIAK(1)NAR	8		0.42	8.55
YPL048W	CAM1	61.657	1	EEAK(1)PAATETETSSK	4		-0.47	7.51
YLR249W	YEF3	253.1	1	SDSQQSIK(1)VLEELFQK	8		0.02	7.4
YLR179C	YLR17	130.41	1	SSAIVAK(0.983)LNK(0.017)	7		0.14	7
YOL086C	ADH1	111.01	1	SIPETQK(1)GVIFYESHGK	7		0.02	6.84
YLR249W	YEF3	78.95	1	EDEEDKFDAMGNK(0.787)IAGGK(0.213)	13		-0.31	6.84
YGR264C	MES1	171.08	1	FPELPSK(1)VHNAVALAK	7		0.38	6.7
YCL037C	SRO9	121.26	1	EGDNVTGEAK(0.997)EPSPLDK(0.003)	10		-0.05	6.66
YER062C;YIL053W	GPP2; GPP1	85.306	1	DDLLK(1)W	5		-0.25	6.6
YLR249W	YEF3	138.73	1	K(1)EDEEDKFDAMGNK	1		0	6.2
YKL081W	TEF4	122.53	1	GQDFAPAFDVAPDWESYEYTK(0.747)LDPTK(0.253)	21		0.71	6.05
YGL105W	ARC1	87.568	1	DLVASSK(0.995)DVK(0.005)	7		0.36	6
YOR198C	BFR1	102.55	1	DVDMGK(1)LQEK	6		0.18	5.97
YNL121C	TOM70	119.42	1	STAPSNPPIYPVSSNGEPDFSNK(0.673)ANFTAEEK(0.327)	23		1.03	5.9
YDR266C	YDR266C	99.93	1	NLPTLK(1)SPSASYDPFATTVK	6		-0.51	5.6
YDR266C	YDR266C	183.06	1	SESVK(1)ENVTPTR	5		0.37	5.58
YNL121C	TOM70	179.56	1	LFEEQLDK(1)NNEDEK	8		0.21	5.51
YNL121C	TOM70	246.96	1	SPESYDK(1)ADESFTK	7		0.31	5.49
YLR249W;YNL014W	YEF3; HEF3	136.38	1	ATETVDNK(1)DIER	8		0.06	5.47
YHR064C	SSZ1	82.529	1	DFIGLPFDK(0.971)CDVSK(0.029)	9		-0.16	5.47
YNL087W	TCB2	67.911	1	SIGK(1)AVVPLSTIDPESDTTFNIPLVGPK	4		0.69	5.43
YJL080C	SCP160	137.64	1	APIEIPLEK(1)VCGSTEGENAEK	9		-0.25	5.4
YDL126C	CDC48	146.25	1	AEQEPEVDPVPYITK(0.994)EHFAEAMK(0.006)	15	M22 (Oxidation)	1.11	5.35
YLR106C	MDN1	34.692	1	LLLNSLNALK(1)	10		2.97	5.31
YPL106C	SSE1	230.93	1	GK(1)LEEEYAPFASDAEK	2		0.46	5.3
YDR129C	SAC6	110.31	1	MNIVK(1)LQR	5		0.46	5.28
YLR249W	YEF3	142.38	1	FPEPGYLEGVK(0.976)TK(0.024)	11		0.18	5.24
YJL080C	SCP160	75.533	1	SVDIPNADSENK(1)DITVQGPQK	12		0.36	5.23
YIL078W	THS1	163.79	1	DGAVK(1)EATSWETTPMDIAK	5		0.13	5.12
YMR229C	RRP5	57.53	1	EDSTK(1)QPSTSSLVR	5		0.02	5.06
YGL009C	LEU1	114.63	1	LDQQIIIDK(1)LIPIANK	9		0.61	5.05
YGR180C	RNR4	138.97	1	SATPSK(1)EINFDDDF	6		-0.03	4.96
YPL106C	SSE1	110.39	1	K(1)DTEGDVDMD	1		0.1	4.9
YLR249W	YEF3	70.563	1	EDEEDK(1)FDAMGNK	6		-0.43	4.89
YNL121C	TOM70	133.65	1	EK(1)FGDIDTATATPTELSTQPAK	2		0.17	4.85
YKL056C	TMA19	139.48	1	AK(1)LQETNPEEVPK	2		0.61	4.81
YPL226W	NEW1	141.83	1	ASNLAK(1)PSVDDDDSPANIK	6		0.1	4.8
YKL081W	TEF4	104.7	1	DEAK(1)PADDAAPAK	4		-0.01	4.8
YOR142W-B;YMR050C;YML045W;YGR161C-D;YGR038C-B;YER160C;YDR316W-B;YDR098C-B;YPR158W-B;YBR012W-B;YHR214C-B;YPR158W-A;YOR142W-A;YNL054W-A;YMR051C;YML045W-A;YGR161C-C;YGR038C-A;YER159C-A;YDR316W-A;YDR098C-A;YBR012W-A;YHR214C-C;YNL054W-B;YDR210C-D;YNL284C-A;YDR210C-C;YNL284C-B	YOR142W-B;YMR050C;YML045W;YGR161C-D;YGR038C-B;YER160C;YDR316W-B;YDR098C-B;YPR158W-B;YBR012W-B;YHR214C-B;YPR158W-A;YOR142W-A;YNL054W-A;YMR051C;YML045W-A;YGR161C-C;YGR038C-A;YER159C-A;YDR316W-A;YDR098C-A;YBR012W-A;YHR214C-C;YNL054W-B;YDR210C-D;YNL284C-A;YDR210C-C;YNL284C-B	99.11	1	EVHTNQDPLDVSASK(0.999)IQEYDK(0.001)	15		-0.19	4.79
YNL209W;YDL229W	SSB2; SSB1	169.46	1	STLEPVEQVLK(0.989)DAK(0.011)	11		0.35	4.77
YPL106C	SSE1	234.39	1	QSISEAFGK(1)PLSTTLNQDEAIAK	9		0.4	4.74
YDL145C	COP1	87.258	1	PVISK(1)PLEK	5		0.31	4.74
YGL008C	PMA1	180.9	1	TDTSSSSSSSSASSVSAHQPTQEK(0.981)PAK(0.019)	24		0.14	4.71
YOR204W	DED1	104.53	1	DLMACAQTGSGK(1)TGGFLFPVLSESFK	12	M3 (Oxidation)	-0.42	4.7
YIL053W	RHR2	186.87	1	PLTTK(1)PLSLK	5		0.28	4.68
YCR088W	ABP1	89.471	1	TPSPAPAAK(1)ISSR	9		-0.09	4.68
YOR198C	BFR1	127.32	1	EELNGLNPK(1)DVSNQFEENQQK	9		-0.46	4.66
YPR163C	TIF3	155.48	1	VDAAVEK(1)LQDK	7		-0.08	4.65
YPL106C	SSE1	109	1	VTEPVTK(1)ALAQAK	7		0.44	4.64
YOR198C	BFR1	121.48	1	QEEQTK(1)QNIESVEK	6		-0.03	4.6
YOL139C	CDC33	114.64	1	SVEEVSK(0.981)K(0.019)	7		-0.02	4.58
YKL081W;YPL048W	TEF4; TEF3	78.149	1	EIVDGK(1)VLK	6		-0.29	4.58
YGR162W	TIF4631	153.21	1	ELNPDITDETNEGK(0.966)TGPK(0.034)	14		0.45	4.56
YHL030W	ECM29	157.25	1	SISSDEAK(0.932)EK(0.068)	8		0.07	4.56
YDR172W	SUP35	95.5	1	IK(1)GVEEEDISPGFVLTSPK	2		-0.7	4.56
YPL106C	SSE1	198.95	1	LEEEYAPFASDAEK(0.883)TK(0.117)	14		0.63	4.55
YER165W	PAB1	173.36	1	ADITDK(1)TAEQLENLNIQDDQK	6		-0.39	4.51
YNL121C	TOM70	140.82	1	FDDCETLFSEAK(1)R	12		0.27	4.46
YBR245C	ISW1	117.7	1	DIISPLLLNPTK(1)R	12		0.23	4.43
YGL105W	ARC1	192.6	1	APAGGAADAAAK(1)ADEDVSK	12		-0.34	4.41
YPR180W	AOS1	101.6	1	MDMK(1)VEK	4		0.38	4.34
YGR285C	ZUO1	169.17	1	TPIPSLGNK(1)DSSK	9		0.33	4.32
YCL050C	APA1	95.067	1	SIPADIASLISDK(0.566)YK(0.434)	13		-0.14	4.26
YNL209W;YDL229W	SSB2; SSB1	142.1	1	LIGDAAK(1)NQAALNPR	7		0.22	4.17
YAL036C	RBG1	99.139	1	STTVEK(0.987)IK(0.013)	6		0.08	4.14
YOL086C	ADH1	178.43	1	SPIK(1)VVGLSTLPEIYEK	4		0.92	4
YDR266C	YDR266C	210.07	1	SPSASYDPFATTVK(0.872)K(0.128)	14		-0.12	3.98
YGR155W	CYS4	167.51	1	EQNDK(1)IQIVGADPFGSILAQPENLNK	5		-0.36	3.97
YDR127W	ARO1	74.92	1	DVLK(1)PMGCK	4		0.32	3.92
YKL152C	GPM1	69.765	1	SFDVPPPPIDASSPFSQK(1)GDER	18		-0.15	3.91
YDL051W	LHP1	102.36	1	SEK(1)PQQEEQEKPQSR	3		0.14	3.89
YLR249W	YEF3	78.744	1	EVK(1)AAATAAMTK	3		-0.3	3.88
YOL086C	ADH1	134.03	1	ANGTTVLVGMPAGAK(1)CCSDVFNQVVK	15		0.37	3.87
YNL209W;YDL229W	SSB2; SSB1	58.693	1	FEDLNAALFK(1)STLEPVEQVLK	10		0.35	3.84
YAL038W	CDC19	138.66	1	GVNLPGTDVDLPALSEK(0.5)DK(0.5)EDLR	17		0.06	3.82
YER165W	PAB1	206.33	1	NLDDSVDDEK(1)LEEEFAPYGTITSAK	10		-0.13	3.81
YOR323C	PRO2	87.388	1	IDLAVAK(1)ETGLADSLLK	7		0.85	3.77
YDR261C-D;YPR158C-D;YPR137C-B;YPL257W-B;YOL103W-B;YML039W;YLR227W-B;YLR157C-B;YJR029W;YJR027W;YGR027W-B;YER138C;YDR365W-B;YPR158C-C;YPR137C-A;YPL257W-A;YOL103W-A;YML040W;YLR256W-A;YLR227W-A;YLR157C-A;YJR028W;YJR026W;YGR027W-A;YER137C-A;YDR365W-A;YDR261C-C;YAR010C	YDR261C-D;YPR158C-D;YPR137C-B;YPL257W-B;YOL103W-B;YML039W;YLR227W-B;YLR157C-B;YJR029W;YJR027W;YGR027W-B;YER138C;YDR365W-B;YPR158C-C;YPR137C-A;YPL257W-A;YOL103W-A;YML040W;YLR256W-A;YLR227W-A;YLR157C-A;YJR028W;YJR026W;YGR027W-A;YER137C-A;YDR365W-A;YDR261C-C;YAR010C	264.64	1	EVHTNQDPLDVSASK(1)TEECEK	15		-0.42	3.77
YLR249W;YNL014W	YEF3; HEF3	160.18	1	QINENDAEAMNK(0.997)IFK(0.003)	12		-0.06	3.76
YIL078W	THS1	176.1	1	DVMEQQGK(1)NATVSVEEVLK	8		-0.28	3.76
YPL220W;YGL135W	RPL1A; RPL1B	119.22	1	SK(1)ITSSQVR	2		0.45	3.75
YBR025C	OLA1	143.97	1	K(1)LQTISALPK	1		-0.13	3.75
YML094W	GIM5	94.465	1	SSQK(1)IDLTK	19		0.45	3.74
YER176W	ECM32	53.753	1	K(1)IYNGELK	1		0.18	3.73
YCL037C	SRO9	204.53	1	SAETAAANTATAPVPEVQEQESSK(0.899)SK(0.101)	24		-0.73	3.71
YIL078W	THS1	255.16	1	SASEAGVTEQVK(0.982)K(0.018)	12		-0.12	3.67
YOR046C	DBP5	150.76	1	IDNEK(1)EDTSEVSTK	5		0.22	3.66
YLR249W	YEF3	190.11	1	MPELIPVLSETMWDTK(0.896)K(0.104)	16	M1 (Oxidation); M12 (Oxidation)	-0.14	3.64
YER062C	HOR2	51.495	1	SIEVPGAVK(0.996)LCNALNALPK(0.004)	9		0.05	3.61
YLR249W	YEF3	90.912	1	AYEELSNTDLEFK(0.999)FPEPGYLEGVK(0.001)	13		-0.29	3.6
YPR163C	TIF3	60.641	1	ENK(1)VDAAVEK	3		-0.08	3.57
YOR254C	SEC63	67.136	1	DGK(1)ILQTPIIIEK	3		1	3.56
YLR044C	PDC1	149	1	DAK(1)NPVILADACCSR	3		0.07	3.53
YGR240C	PFK1	211.89	1	IPQQEATNK(1)AQSQGALLK	9		0.4	3.5
YAL003W	EFB1	162.22	1	ASTDFSK(1)IETLK	7		-0.14	3.48
YLR249W	YEF3	199.08	1	AAATAAMTK(1)ATETVDNK	9		0.02	3.47
YNR016C	ACC1	226.93	1	LPAK(1)LDEQMEELVAR	4		0.26	3.45
YBL032W	HEK2	46.892	1	K(1)SSGEPTSPSTSSNTR	1		0.19	3.45
YHR174W	ENO2	109	1	YDLDFK(0.999)NPESDK(0.001)	6		0.17	3.45
YDL126C	CDC48	87.429	1	GEEHK(1)PLLDASGVDPR	5		0.6	3.41
YPL226W	NEW1	233.54	1	GSAQVDQSK(1)FEDGGNADAVGLK	9		-0.15	3.41
YEL037C	RAD23	82.449	1	EK(1)VPLDLEPSNTILETK	2		0.88	3.39
YNL209W;YDL229W	SSB2; SSB1	252.47	1	STGK(1)SSNITISNAVGR	4		0.67	3.39
YGR268C	HUA1	122.18	1	SK(1)DTHDDELPSYEDVIKEEER	2		0.46	3.39
YCR088W	ABP1	153.56	1	DSEFNSFLGTTK(1)PPSMTESSLK	12		-0.16	3.35
YBR068C	BAP2	71.085	1	K(1)ETSPDSISIR	1		-1.96	3.34
YJL012C	VTC4	107.5	1	TDIGVDWPFK(1)QLDDK	10		-0.06	3.31
YJR109C	CPA2	70.889	1	ELESVK(0.996)SLSDLSK(0.004)	6		0.43	3.29
YDR155C	CPR1	98.582	1	FPDENFK(0.985)K(0.015)	7		0.39	3.28
YIL078W	THS1	72.359	1	TVSQADFPGLEGVAK(0.807)NVIK(0.193)	15		0.33	3.27
YGL245W	GUS1	53.3	1	DGK(1)PYVFFTIPDGK	3		0.53	3.25
YOL077C	BRX1	76.228	1	SSIYK(0.997)ALAGK(0.003)	5		0.59	3.24
YAL003W	EFB1	189.1	1	IETLK(1)QLNASLADK	5		0.08	3.24
YDL171C	GLT1	101.9	1	VVDLEDAVPDSK(0.697)QLEK(0.303)	12		0.03	3.24
YNL178W	RPS3	108.58	1	EEEPILAPSVK(1)DYR	11		0.15	3.23
YDR155C	CPR1	217.01	1	K(1)VESLGSPSGATK	1		0.9	3.22
YPR080W;YBR118W	TEF1; TEF2	175.59	1	LPLQDVYK(1)IGGIGTVPVGR	8		0.6	3.22
YNL209W;YDL229W	SSB2; SSB1	131.33	1	IINEPTAAAIAYGLGAGK(0.926)SEK(0.074)	18		0.43	3.22
YJL212C	OPT1	207.6	1	ESDSLESEPSPTPTTIPIQINMEEEK(0.854)K(0.146)	26		-1.25	3.19
YDR394W	RPT3	69.765	1	MEELGIVTPVEK(0.589)AVEEK(0.328)PAVK(0.083)	12		0.65	3.17
YPL226W	NEW1	168.45	1	IPECQSITDCK(1)NQIK	11		-0.22	3.16
YPL226W	NEW1	180.3	1	PSVDDDDSPANIK(0.997)VK(0.003)	13		0	3.14
YBR177C	EHT1	183.06	1	DNK(1)EQVDFDEFANK	3		-0.69	3.14
YGL009C	LEU1	113.99	1	EFEYK(1)DQDQSSPK	5		-0.03	3.12
YLR314C	CDC3	165.63	1	SLK(1)EEQVSIK	3		-0.3	3.12
YPL106C	SSE1	153.09	1	IPTLK(1)QSISEAFGK	5		0.62	3.11
YOR290C	SNF2	87.476	1	DIGAELK(1)R	7		0.05	3.07
YJR148W	BAT2	42.863	1	EIGWK(1)GEQINIPLLPGEQTGPLAK	5		0.1	3.06
YLR044C	PDC1	62.94	1	K(1)LIDLTQFPAFVTPMGK	1		0.38	3.04
YOR142W-B;YMR050C;YML045W;YGR161C-D;YGR038C-B;YER160C;YDR316W-B;YDR098C-B;YPR158W-B;YBR012W-B;YHR214C-B;YPR158W-A;YOR142W-A;YNL054W-A;YMR051C;YML045W-A;YGR161C-C;YGR038C-A;YER159C-A;YDR316W-A;YDR098C-A;YBR012W-A;YHR214C-C;YNL054W-B;YDR261C-D;YPR158C-D;YPR137C-B;YPL257W-B;YOL103W-B;YML039W;YLR227W-B;YLR157C-B;YJR029W;YJR027W;YGR027W-B;YER138C;YDR365W-B;YPR158C-C;YPR137C-A;YPL257W-A;YOL103W-A;YML04…	YOR142W-B;YMR050C;YML045W;YGR161C-D;YGR038C-B;YER160C;YDR316W-B;YDR098C-B;YPR158W-B;YBR012W-B;YHR214C-B;YPR158W-A;YOR142W-A;YNL054W-A;YMR051C;YML045W-A;YGR161C-C;YGR038C-A;YER159C-A;YDR316W-A;YDR098C-A;YBR012W-A;YHR214C-C;YNL054W-B;YDR261C-D;YPR158C-D;YPR137C-B;YPL257W-B;YOL103W-B;YML039W;YLR227W-B;YLR157C-B;YJR029W;YJR027W;YGR027W-B;YER138C;YDR365W-B;YPR158C-C;YPR137C-A;YPL257W-A;YOL103W-A;YML04…	198.02	1	AHNVSTSNNSPSTDNDSISK(1)STTEPIQLNNK	20		-0.48	3.04
YML125C	PGA3	46.844	1	VPIDGK(1)QEVR	6		0.66	3.03
YDL126C	CDC48	159.14	1	ETVEYPVLHPDQYTK(0.999)FGLSPSK(0.001)	15	S19 (Phospho)	0.6	3.03
YHR128W	FUR1	54.343	1	DEETALPK(0.984)LFYEK(0.016)	8		-0.41	3.03
YDR172W	SUP35	142.43	1	GVEEEDISPGFVLTSPK(0.835)NPIK(0.165)	17		0	3
YIL053W	RHR2	136.96	1	TYDAIAK(1)FAPDFADEEYVNK	7		0.14	2.98
YDR341C	YDR341C	155.49	1	DIEEEGDSIPLEQSTNGK(1)AR	18		0.47	2.97
YPL106C	SSE1	86.772	1	EELEELVK(1)PLLER	8		0.4	2.96
YKR093W	PTR2	240.59	1	QGDFPVIEEEK(1)TQAVTLK	11		-1.89	2.96
YKR100C	SKG1	106.3	1	DSK(1)DEAALASSELK	3		-2.41	2.96
YPL106C	SSE1	214.5	1	QEASQMAAMAEK(1)LAAQR	12		-0.05	2.93
YDL171C	GLT1	137.45	1	LGAK(1)SNCGEGGEDAER	4		0.16	2.92
YGR264C	MES1	146.16	1	DSSSFK(1)NIGAVK	6		-0.16	2.91
YLR249W;YNL014W	YEF3; HEF3	153.54	1	DSLGALSK(1)ALK	8		0.02	2.88
YDR155C	CPR1	120.29	1	VESLGSPSGATK(1)AR	12		0.59	2.87
YAL005C;YLL024C;YER103W;YBL075C	SSA1; SSA2	85.51	1	DNNLLGK(1)FELSGIPPAPR	7		0.81	2.85
YAL003W	EFB1	150.36	1	SIVTLDVK(1)PWDDETNLEEMVANVK	8	M19 (Oxidation)	0.22	2.85
YGL245W	GUS1	245.96	1	APAAK(1)LDDATEDVFNK	5		0.5	2.83
YDL126C	CDC48	104.73	1	K(1)TPLEPGLELTAIAK	1		0.99	2.82
YGL009C	LEU1	33.707	1	DIPVK(0.94)SDDTPAK(0.042)PSSSGMK(0.017)	5		0.09	2.82
YJL080C	SCP160	112.16	1	DAENSVTK(1)TIDIPAER	8		0.36	2.8
YMR079W	SEC14	93.371	1	DYGTDTILQDFHYDEK(0.847)PLIAK(0.153)	16		-0.28	2.8
YER003C	PMI40	79.886	1	DIISK(1)NPSAMLGK	5		0.29	2.78
YLR249W	YEF3	122.18	1	SAVIIDNMCK(1)LVEDPQVIAPFLGK	10	M8 (Oxidation)	0.02	2.75
YLR175W	CBF5	162.44	1	SK(1)EDFVIKPEAAGASTDTSEWPLLLK	2		-0.58	2.73
YPR035W	GLN1	220.32	1	AEASIEK(1)TQILQK	7		-0.16	2.72
YPL226W	NEW1	107.72	1	DAVPVLTDVATDFK(0.947)PELAK(0.053)	14		0.21	2.71
YDL124W	YDL124W	56.339	1	K(1)TAQDDSQPFFEYVK	1		0.07	2.71
YCR088W	ABP1	160.8	1	DGSK(1)GLFPSNYVSLGN	4		0.38	2.7
YGR085C	RPL11B	115.86	1	STK(1)AQNPMR	3		0.11	2.7
YFL022C	FRS2	116.55	1	SDFQLEILK(0.991)K(0.009)	9		0.42	2.69
YPL106C	SSE1	131.95	1	K(1)VLSANTNAPFSVESVMNDVDVSSQLSR	1		-0.01	2.68
YNL209W;YDL229W	SSB2,SSB1	63.534	1	EIAEAK(0.987)IGK(0.013)	6		0.79	2.67
YMR246W	FAA4	54.09	1	DILAAVK(1)PDVER	7		0.29	2.67
YOR027W	STI1	357.57	1	SLTADEYK(1)QQGNAAFTAK	8		0.26	2.64
YOR323C	PRO2	105.66	1	DVAELEDPVGK(0.939)VK(0.061)	11		1.08	2.61
YDL012C	YDL012C	165.66	1	SAQDYYGNSASK(1)QSYSR	12		0.13	2.61
YIL017C	VID28	57.785	1	TVAYSLENLK(0.907)K(0.093)	10		0.39	2.59
YHR068W	DYS1	90.872	1	SDINEK(1)LPELLQDAVLK	6		0.15	2.58
YNL055C	POR1	151.8	1	DGPLSTNVEAK(0.958)LNDK(0.042)	11		0.55	2.57
YOR042W	CUE5	197	1	DSSLLEK(1)SNVPESINEDISK	7		0.14	2.57
YHR174W	ENO2	84.581	1	DQK(1)AVDDFLLSLDGTANK	3		0.38	2.56
YKL060C	FBA1	180.05	1	DSK(1)SPIILQTSNGGAAYFAGK	3		0.21	2.55
YLR248W	RCK2	42.557	1	SDDPQTK(1)ADEGIFTPGVGGGGIGIVK	7		0.07	2.53
YKL060C	FBA1	76.833	1	DYVLNK(0.856)K(0.144)	6		0.46	2.5
YNL209W;YDL229W	SSB2; SSB1	172.76	1	K(1)TGLDISDDAR	1		0.33	2.49
YCL050C	APA1	43.732	1	GQTPEGEDPLGK(1)PEEELTVIPEFGGADNK	12		-0.12	2.49
YOR133W;YDR385W	EFT1; EFT2	66.692	1	DLEGK(1)ALLK	5		0.47	2.47
YEL034W	HYP2	228.57	1	DDVK(1)APEGELGDSLQTAFDEGK	4		0.11	2.47
YER120W	SCS2	169.08	1	EVPAVVNEK(1)EVPAEPETQPPVQVK	9		-0.05	2.44
YNL209W;YDL229W	SSB2; SSB1	73.928	1	VEK(1)AVITVPAYFNDAQR	3		0.97	2.43
YJL130C	URA2	140.78	1	GPAELK(1)ETTR	6		1.07	2.41
YNL135C	FPR1	164.11	1	SEVIEGNVK(1)IDR	9		0	2.41
YBR016W	YBR016W	166.6	1	SANDYYGGTAGEK(1)SQYSR	13		-0.08	2.41
YKL150W	MCR1	77.899	1	SPK(1)DQGELIGILNNLGYSK	3		0.05	2.38
YPR102C	RPL11A	130.66	1	SAK(1)AQNPMR	3		0.4	2.37
YGR037C	ACB1	124.12	1	EKPGIFNMK(1)DR	9		0.29	2.33
YDL161W;YLR206W	ENT1; ENT2	68.398	1	SK(1)QFVR	2		0.11	2.33
YOR133W;YDR385W	EFT1; EFT2	109.6	1	EEVPGWQEYYDK(1)L	12		0.52	2.31
YLR180W;YDR502C	SAM1; SAM2	178.14	1	DMLDENTK(1)YFIQPSGR	8		2.05	2.3
YNL209W;YDL229W	SSB2; SSB1	194.39	1	FDDESVQK(1)DMK	8	M10 (Oxidation)	0.53	2.3
YML097C	VPS9	163.96	1	EILK(1)EFDPFSQLEQANGNPDK	4		-0.35	2.28
YOL004W	SIN3	104.2	1	DFK(1)SQAIDTPGVIER	3		0.33	2.25
YJL130C	URA2	80.236	1	AIMGLPLTPYPVEK(0.807)LPDDYVAVK(0.193)	14		0.76	2.24
YBL047C	EDE1	119.76	1	AEPTK(1)VATPSIPQQPIPLK	5		1.32	2.23
YLR175W	CBF5	52.359	1	EDFVIK(1)PEAAGASTDTSEWPLLLK	6		-0.34	2.22
YOL041C	NOP12	233.97	1	SSAIDNLFGNIDEK(0.982)K(0.018)	14		0.14	2.19
YDR508C	GNP1	212.69	1	NDLDDVSHYEMK(1)EIQPK	12	M11 (Oxidation)	-2.12	2.19
YPR080W;YBR118W	TEF1; TEF2	126.27	1	VETGVIK(1)PGMVVTFAPAGVTTEVK	7	M10 (Oxidation)	1.05	2.18
YDL190C	UFD2	59.248	1	DPVILPASK(1)MNIDR	9		1.85	2.16
YBR023C	CHS3	94.671	1	SPK(1)GSDGYWVPVLANPDIVER	3		1.16	2.12
YPL106C	SSE1	137.01	1	TDLPEGEEK(1)PR	9		0.46	2.12
YOR335C	ALA1	142.26	1	ETLGNDVDQK(1)GSLVAPEK	10		0.51	2.1
YER062C;YIL053W	GPP2; GPP1	93.096	1	EK(1)GCDIIVK	2		0.17	2.1
YPL004C	LSP1	141.86	1	DPQSTK(1)IPVLEQELVR	6		-0.14	2.1
YOR089C	VPS21	164.93	1	IPLK(1)TAEEQNSASNER	4		-0.98	2.09
YNL248C	RPA49	55.437	1	IDSDK(1)LTDSAIDIVDSVR	5		0.08	2.08
YGL008C	PMA1	183.15	1	PVPEEYLQTDPSYGLTSDEVLK(1)R	22		-0.11	2.07
YLL021W	SPA2	36.938	1	GPEQLK(1)SPEVQR	6		0.2	2.03
YHR042W	NCP1	115.01	1	NADGIQLGPFDLSQPYIAPIVK(1)SR	22		0.11	1.98
YOR133W;YDR385W	EFT1; EFT2	194.37	1	ETVESESSQTALSK(0.853)SPNK(0.147)	14		0.06	1.98
YER125W	RSP5	136.34	1	IPVNGFK(1)DLQGSDGPR	7		-0.24	1.93
YGL234W	ADE5,7	83.37	1	DSK(1)TNQLVPEVLEYNVR	3		0.14	1.92
YMR079W	SEC14	162.22	1	K(1)LLEDAGFIER	1		-0.24	1.91
YNL243W	SLA2	230.99	1	LPVDAPDVFLINDVDESK(1)EIK	18		-0.11	1.9
YMR186W;YPL240C	HSC82; HSP82	105.79	1	DSGIGMTK(1)AELINNLGTIAK	8		0.32	1.89
YJL012C	VTC4	92.792	1	APPGK(1)TICVPVR	5		0.06	1.88
YKL060C	FBA1	327.91	1	SPIILQTSNGGAAYFAGK(1)GISNEGQNASIK	18		0.27	1.84
YNL209W;YDL229W	SSB2; SSB1	107.51	1	VNCK(1)ENTLLGEFDLK	4		0.79	1.81
YHR039C-A	VMA10	172.82	1	SQK(1)NGIATLLQAEK	3		0.04	1.79
YOR317W	FAA1	69.65	1	DK(1)VDAVYSSS	2		0	1.79
YMR186W;YPL240C	HSC82; HSP82	124.48	1	VDEGGAQDK(1)TVK	9		0.36	1.78
YGL123W	RPS2	140.16	1	SAPEAQQQK(1)R	9		-0.63	1.78
YNL010W	YNL010W	50.897	1	DILASMK(0.995)QVLAGEK(0.005)	7		0.52	1.75
YNL087W	TCB2	118.32	1	TDQISSMPGINEATK(0.981)VESK(0.019)	15		1.24	1.74
YOR281C	PLP2	97.095	1	APSPTAK(1)LEEALEEAIAK	7	T5 (Phospho)	0.08	1.74
YER145C	FTR1	149.33	1	EVLHVK(1)ADSL	6		-1.15	1.72
YOR104W	PIN2	194.55	1	NDAK(1)NDTFYDEVK	4		-1.32	1.69
YLR100W	ERG27	124.62	1	VQEVINQIK(0.957)DFYNK(0.043)	9		1.02	1.66
YGL008C;YPL036W	PMA1; PMA2	103.19	1	K(1)GLDAIDK	1		0.44	1.66
YDR003W	RCR2	181.43	1	GEFHPNGK(1)TEYLAPPPLSEEQASSTDK	8		-1.05	1.65
YPL226W	NEW1	141.78	1	DPNLVASPFGGYFK(1)NPAADAGSNNASK	14		-0.2	1.64
YAL038W	CDC19	91.276	1	GVFPFVFEK(1)EPVSDWTDDVEAR	9		0.2	1.63
YIL053W	RHR2	48.616	1	YGEHSIEVPGAVK(0.979)LCNALNALPK(0.021)	13		0.04	1.62
YKR093W	PTR2	221.74	1	LNHPSQGSDDAQDEK(1)QGDFPVIEEEK	15		-2.53	1.62
YKR094C;YIL148W;YLR167W;YLL039C	RPL40B; RPL40A; RPS31; UBI4	148.52	1	LIFAGK(1)QLEDGRTLSDYNIQK	6		0.62	1.61
YGL167C	PMR1	89.055	1	GDVVAMTGDGVNDAPALK(1)LSDIGVSMGR	18		-0.09	1.61
YNL209W;YDL229W	SSB2; SSB1	165.9	1	LSSEEIEK(1)MVNQAEEFK	8		0.58	1.58
YKL182W	FAS1	82.406	1	SEK(1)GLLSATQFTQPALTLMEK	3		0.57	1.58
YML094W	GIM5	157.68	1	IDLTK(1)LNPEQLNAVK	5		0.5	1.55
YOR133W;YDR385W	EFT1; EFT2	110.08	1	DTDAEGK(1)PLER	7		-0.34	1.54
YBL050W	SEC17	164.68	1	SDPVELLK(1)R	8		0.27	1.5
YLL024C	SSA2	69.361	1	EEFDDQLK(1)ELQEVANPIMSK	8		0.35	1.48
YFL007W	BLM10	84.41	1	NDPDGLGLPLK(0.89)SVPEK(0.11)	11		0.21	1.48
YDR508C	GNP1	235.24	1	EK(1)QIGSIEPENEVEYFEK	2		-2.26	1.48
YAL035W	FUN12	71.176	1	DVMK(1)ASTMLEK	4		0.98	1.47
YLR044C;YLR134W;YGR087C	PDC1; PDC5; PDC6	131.17	1	SEITLGK(1)YLFER	7		-0.02	1.47
YDR046C	BAP3	164.11	1	SDPIVTSSK(0.997)MEK(0.003)	9		-0.96	1.46
YKR039W	GAP1	96.489	1	EVDLDLLK(1)QEIAEEK	8		0.21	1.45
YOR042W	CUE5	89.355	1	MEEK(1)EGIK	4	M1 (Oxidation)	-0.07	1.45
YER043C	SAH1	114.31	1	VPAINVNDSVTK(0.77)SK(0.23)	12		0.27	1.43
YML097C	VPS9	180.9	1	FNELFSPIGEPTQEEALK(0.998)SEQSNK(0.002)	18		-0.13	1.43
YOL109W	ZEO1	321.55	1	SEIQNK(1)AETAAQDVQQK	6		-0.42	1.42
YKR057W;YJL136C	RPS21A; RPS21B	144.97	1	MENDK(1)GQLVELYVPR	5		0.15	1.4
YDL226C	GCS1	45.764	1	SDWK(1)VDPDTR	4		0.25	1.38
YGR157W	CHO2	149.73	1	SSCK(1)TTLSEMVGSVTK	4		0.64	1.35
YOL109W	ZEO1	176.89	1	EEQNIADGVEQK(0.901)K(0.099)	12		-0.7	1.33
YOR327C	SNC2	130.36	1	LTSIEDK(1)ADNLAISAQGFK	7		-2.06	1.32
YOL109W	ZEO1	165.35	1	LEETK(1)ESLQNK	5		-1.01	1.31
YAL005C; YLL024C	SSA1; SSA2	292.8	1	NTISEAGDK(1)LEQADK	9		0.3	1.3
YOL109W	ZEO1	211.68	1	EQAEASIDNLK(1)NEATPEAEQVK	11		-0.42	1.3
YML123C	PHO84	69.979	1	SSVNK(1)DTIHVAER	5	S2 (Phospho)	-2.12	1.28
YER056C	FCY2	239.49	1	SPVIGSSLENEK(0.993)K(0.007)	12		-0.89	1.27
YIL149C	MLP2	10.925	1	IIDERTK(0.726)EFEK(0.274)	7		3.32	1.26
YPR080W;YBR118W	TEF1; TEF2	166.97	1	FDELLEK(1)NDR	7		0.31	1.26
YCR012W	PGK1	220.13	1	VLENTEIGDSIFDK(1)AGAEIVPK	14		0	1.25
YGR136W	LSB1	151.79	1	TGDK(1)IQVLEK	4		-0.41	1.25
YOL109W	ZEO1	106.32	1	NEATPEAEQVK(0.88)K(0.12)	11		-0.81	1.22
YJR109C	CPA2	149.44	1	ELAAQSLSLAPQILVEK(0.961)SLK(0.039)	17		0.47	1.2
YLL061W	MMP1	130.56	1	MDEFESTK(0.962)LSK(0.038)	8		-2.01	1.19
YCL025C	AGP1	119.74	1	SSSK(1)SLYELK	4	S5 (Phospho)	-2.17	1.18
YKR039W	GAP1	290.62	1	SNTSSYEK(1)NNPDNLK	8		-0.68	1.17
YOR133W;YDR385W	EFT1; EFT2	188.98	1	AEQLYEGPADDANCIAIK(0.94)NCDPK(0.06)	18		0.03	1.15
YKR094C;YIL148W;YLR167W;YLL039C	RPL40B; RPL40A; RPS31; UBI4	259.45	1	TLTGK(1)TITLEVESSDTIDNVK	5		0.58	1.13
YDR035W	ARO3	20.202	1	GYDPLTPPDLLQHEFPISAK(0.703)GEENIIK(0.297)	20		1.12	1.11
YAL053W	FLC2	211.49	1	DDTFGK(1)NLNANTNTAR	6		-1.3	1.11
YDR226W	ADK1	48.053	1	DELTNNPACK(1)NGFILDGFPR	10		0.39	1.09
YOL119C	MCH4	161.14	1	NSDQVDLDVNK(1)LTNVTSR	11		-0.68	1.07
YHL015W	RPS20	329.93	2	SDFQK(1)EK(1)VEEQEQQQQQIIK	5		-1.45	1.07
YKL210W	UBA1	39.068	1	DPPEK(1)SIPLCTLR	5		0.55	1.06
YNL178W	RPS3	83.758	1	TGPK(1)ALPDAVTIIEPK	4		0.04	1.04
YOR369C	RPS12	114.86	1	VPLIK(1)VADAK	5		0.3	1.03
YBL047C	EDE1	221.47	1	NDPIVDASLSK(1)GPIVNR	11		0.17	1.03
YER056C	FCY2	213.49	1	LEEGNNVYEIQDLEK(1)R	15		-0.67	0.98
YCR012W	PGK1	188.59	1	SLSSK(1)LSVQDLDLK	5		0.15	0.9
YOL109W	ZEO1	166.48	1	AETAAQDVQQK(0.999)LEETK(0.001)	11		-0.25	0.86
YGL195W	GCN1	112.82	1	TAILNWEDISPVLEK(1)GTR	15		0.74	0.83
YOR316C	COT1	225.26	1	ASK(1)ILLQATPSTLSGDQVEGDLLK	3		0.32	0.83
YJR148W	BAT2	78.342	1	PK(1)PNSELVFGK	2		0.82	0.76
YBL042C	FUI1	202.13	1	ESEMGDATK(1)ITSK	9		-1.31	0.7
YPL058C	PDR12	192.18	1	EEMMEALNGPNVDLEK(0.998)VIAEK(0.002)	16		-0.12	0.67
YLR248W	RCK2	99.283	1	IDTLTEK(1)ISR	7		0.01	0.66
YPL096W	PNG1	114.96	1	GEVYEK(1)NNIDFDSIAK	6		0.91	0.6
YDR090C	YDR090C	81.92	1	IEQDISK(1)SDR	7		-0.5	0.6
YGR263C	SAY1	213.18	1	AANSGLDSK(1)VEYYR	9		-0.46	0.59
YJR009C;YGR192C;YJL052W	TDH2; TDH3; TDH1	111.83	1	ELDTAQK(1)HIDAGAK	7		-0.17	0.56
YLR249W	YEF3	166.6	1	CPAAK(1)AYEELSNTDLEFK	5		0.03	0.55
YLR342W	FKS1	214.92	1	ILAEETAAYEGNENEAEK(1)EDALK	18		-0.96	0.55
YFL010C	WWM1	102.73	1	GPPPGVNNEK(1)SSR	10		-0.07	0.54
YJR010C-A	SPC1	59.227	1	K(1)LVFPIDFPSQR	1		1.9	0.51
YMR266W	RSN1	88.176	1	NTFGANIDMDGIK(0.997)ELPEFPIK(0.003)	13	M9 (Oxidation)	-0.16	0.48
YHR108W	GGA2	66.387	1	EQEIAQAAK(1)LEELIR	9		4.59	0.47
YHR174W;YGR254W	ENO2; ENO1	49.777	1	K(1)AADALLLK	1		0.19	0.47
YJL130C	URA2	72.207	1	LPDDYVAVK(1)VPQFSFPR	9		0.77	0.43
YHL015W	RPS21	329.93	2	SDFQK(1)EK(1)VEEQEQQQQQIIK	7		-1.45	0.43
YOR234C	RPL33B	54.281	1	IEGVATPQEAQFYLGK(1)R	16		0.39	0.38
YHR174W;YGR254W	ENO2; ENO1	124.6	1	TGQIK(1)TGAPAR	5		1.42	0.37
YJL198W	PHO90	105.06	1	EDTSSGMNK(1)DAGIVEETIELR	9		-0.33	0.37
YML063W;YLR441C	RPS1B; RPS1A	77.221	1	VDEVQGK(0.999)NLLTNFHGMDFTTDK(0.001)	7		0.55	0.35
YEL065W	SIT1	40.456	1	MDPGIANHTLPEEFEEVVVPEMLEK(0.9)EVGAK(0.1)	25	M22 (Oxidation)	-0.63	0.34
YLR100W	ERG27	55.705	1	EVFTNPLEAVTNPTYK(0.78)IQLVGVK(0.22)	16		0.31	0.29
YGL008C;YPL036W	PMA1; PMA2	86.367	1	K(1)ADTGIAVEGATDAAR	1		0.33	0.24
YLR150W	STM1	31.345	1	IETAEK(0.993)EAYVPATK(0.007)	6		-0.03	0.22
YPL265W	DIP5	262.57	1	NSSSLDSDHDAYYSK(1)QNPDNFPVK	15	S7 (Phospho)	-0.98	0.22
YIL021W	RPB3	94.692	1	SEEGPQVK(1)IR	8		-0.02	0.21
YLR075W	RPL10	82.202	1	EAGEVK(1)DDGAFVK	6		0.11	0.2
YML097C	VPS9	197.73	1	SEQSNK(1)EEDVSSLIK	6		2.17	0.19
YPL265W	DIP5	122.33	1	DDSFAVPDGK(1)DENTR	10		-0.66	0.18
YLR413W	YLR413W	239.86	1	IIEEHESPIDAEK(1)NFAR	13	S7 (Phospho)	-2.17	0.18
YDR508C	GNP1	218.22	1	QIGSIEPENEVEYFEK(0.997)TVEK(0.003)	16		-1.97	0.13
YCR031C;YJL191W	RPS14A; RPS14B	175.33	1	DESSPYAAMLAAQDVAAK(0.846)CK(0.154)	18		0.25	0.1
YJR009C;YGR192C	TDH2; TDH3	102.29	1	K(1)VVITAPSSTAPMFVMGVNEEK	1		-0.02	0.09
YMR319C	FET4	237.3	1	QYEEFGDSNDYK(1)NDDVVR	12		-1.32	0.08
YOR293W;YMR230W	RPS10A; RPS10B	128.06	1	DFNQAK(1)HEEIDTK	6		0.34	0.07
YDR348C	YDR348C	36.185	1	EEK(1)EQLR	3		-1.34	0.05
YNL067W;YGL147C	RPL9B; RPL9A	82.954	1	DGAK(1)FIEVR	4		0.17	0
YPL231W	FAS2	31.883	1	DAK(0.999)EIYYTPDPSELAAK(0.001)	3		0.16	0
YOR375C	GDH1	110.81	1	VDQELK(1)R	6		-0.37	0
YJR145C;YHR203C	RPS4A; RPS4B	140.82	1	IDLASGK(1)ITDFIK	7		-0.03	-0.03
YOR340C	RPA43	18.936	1	VGGVVLGYEGLK(0.96)ILDADPLSK(0.04)	12		-0.07	-0.06
YNL071W	LAT1	13.418	1	GISLK(1)DVHGTGPRGR	5		0.26	-0.07
YJR145C;YHR203C	RPS4A; RPS4B	100.11	1	YPDPNIK(1)VNDTVK	7		0.33	-0.09
YLR109W	AHP1	128.79	1	DTTHIK(1)FASDPGCAFTK	6		0.07	-0.09
YJR104C	SOD1	143.81	1	GDTEESLK(1)TGNAGPR	8		-0.17	-0.09
YDL191W;YDL136W	RPL35A; RPL35B	131.32	1	EQLASQLVDLK(0.864)K(0.136)	11		0.27	-0.1
YLR342W	FKS1	10.374	1	IVLEDGTK(1)LIELPLEER	8		0.93	-0.11
YFL010C	WWM1	69.352	1	PK(1)GPPPGVNNEK	2		-0.06	-0.11
YOR375C	GDH1	171.12	1	STATGPSEAVWYGPPK(1)AANLGGVAVSGLEMAQNSQR	16	M30 (Oxidation)	-1.4	-0.11
YIL018W;YFR031C-A	RPL2B; RPL2A	54.934	1	K(1)ASLNVGNVLPLGSVPEGTIVSNVEEKPGDR	1		0.24	-0.12
YML038C	YMD8	201.16	1	NELK(1)GFQDFEQLGSK	4		-1.07	-0.13
YKL180W;YJL177W	RPL17A; RPL17B	95.761	1	ETAQAINGWELTK(0.872)AQK(0.128)	13		0.33	-0.14
YKR094C;YIL148W;YLR167W;YLL039C	RPL40B; RPL40A; RPS31; UBI4	183.74	1	TITLEVESSDTIDNVK(0.769)SK(0.231)	16		0.26	-0.15
YJR035W	RAD26	33.872	1	ADVAK(0.973)DLPQK(0.342)K(0.342)EMVLFCK(0.342)	5		3.99	-0.17
YOR167C	RPS28A	142.12	1	MDNK(1)TPVTLAK	4	M1 (Oxidation)	-0.17	-0.2
YLR264W	RPS28B	115.92	1	MDSK(1)TPVTLAK	4		-0.32	-0.2
YKL152C	GPM1	94.487	1	GLVK(1)HLEGISDADIAK	4		0.12	-0.21
YKL006W;YHL001W	RPL14A; RPL14B	180.24	1	STDSIVK(1)ASNWR	7		0.15	-0.28
YEL063C	CAN1	51.089	1	RGSIPLK(0.036)DEK(0.911)SK(0.053)	10	S3 (Phospho)	-1.51	-0.29
YKL178C	STE3	94.487	1	ETDDILDEIDLK(1)ESR	12		-0.21	-0.36
YOR375C;YAL062W	GDH1; GDH2	50.127	1	GPYK(1)GGLR	4		-0.27	-0.38
YKR094C;YIL148W;YLR167W;YLL039C	RPL40B; RPL40A	69.786	1	QIFVK(0.999)TLTGK(0.001)	5		0.88	-0.39
YLR342W	FKS1	104.21	1	LVGDESEK(1)AAGDASR	8		0.31	-0.4
YOR071C	NRT1	23.362	1	DDEK(1)HSFSTTQQVV	4		-0.77	-0.4
YKL180W;YJL177W	RPL17A; RPL17B	122.19	1	SVK(1)FVQGLLQNAAANAEAK	3		0.28	-0.44
YGL153W	PEX14	116.37	1	SDVVSK(1)DR	6		0.07	-0.44
YPL090C;YBR181C	RPS6A; RPS6B	97.095	1	KGEQELEGLTDTTVPK(1)R	16		0.59	-0.47
YLR354C	TAL1	193.06	1	FDLNEDAMATEK(1)LSEGIR	12		0.29	-0.47
YKR094C;YIL148W;YLR167W;YLL039C	RPL40B; RPL40A	58.32	1	IQDK(1)EGIPPDQQR	4		1.06	-0.49
YML028W	TSA1	61.495	1	K(1)TAVVDGVFDEVSLDK	1		0.2	-0.49
YBR207W	FTH1	111.52	1	DNNLLGNK(0.998)TQK(0.002)	8		0.65	-0.52
YDL114W	YDL114W	19.791	2	SLSTECNK(0.882)TGIK(0.882)TLLVCPGK(0.235)	8		3.23	-0.57
YDL114W	YDL114W	19.791	2	SLSTECNK(0.882)TGIK(0.882)TLLVCPGK(0.235)	12		3.23	-0.57
YPL218W	SAR1	91.238	1	DVPFVILGNK(1)IDAPNAVSEAELR	10		0.65	-0.58
YGL153W	PEX14	73.435	1	DESIK(1)DAPLLK	5		0.14	-0.59
YJR009C;YGR192C;YJL052W	TDH2; TDH3; TDH1	170.89	1	TASGNIIPSSTGAAK(0.983)AVGK(0.017)	15		0.1	-0.59
YLR342W	FKS1	163.41	1	K(1)AMEEANPEDTEETLNK	1		-0.82	-0.66
YBL057C	PTH2	190.27	1	CPDK(1)FTMDELYAK	4		-0.05	-0.69
YER009W	NTF2	96.866	1	DIVEK(1)LVSLPFQK	5		0.26	-0.7
YML097C	VPS9	140.78	1	EEDVSSLIK(0.997)K(0.003)	9		0.39	-0.74
YBR069C	TAT1	223.11	1	DFTITEK(1)QDEVSGQTAEPR	7		-0.69	-0.74
YPL004C	LSP1	69.081	1	APTAAELQAPPPPPSSTK(0.605)SK(0.395)	18		-0.48	-0.77
YOR153W	PDR5	163.56	1	GVLTEK(1)NANDPENVGER	6		-0.11	-0.81
YOL119C	MCH4	85.813	1	K(1)NSDQVDLDVNK	1		-0.45	-0.87
YDR090C	YDR090C	109	1	EEPDEK(1)IEQDISK	6		-0.1	-0.92
YDR508C	GNP1	124.68	1	K(1)SSYITVDGIK	1	T6 (Phospho)	-1.54	-0.93
YOL119C	MCH4	256.11	1	EGPSSGYNPNFNAADAILK(0.882)K(0.118)	19		-0.23	-1.04
YOR375C	GDH1	177.6	1	VDIALPCATQNEVSGEEAK(1)ALVAQGVK	19		-0.66	-1.17
YCL025C	AGP1	106	1	QAQELEK(1)NESSDNIGANTGHK	7		-1.57	-1.18
YEL063C	CAN1	243.29	1	TNSK(1)EDADIEEK	4		-0.87	-1.25
YML024W;YDR447C	RPS17A; RPS17B	118.32	1	SNGVLNVDNQTSDLVK(0.933)SLGLK(0.067)	16		-0.18	-1.26
YNL169C	PSD1	110.08	1	SIMPVK(1)NALAQGR	6		0.34	-1.35
YGL077C	HNM1	78.69	1	VEEEIK(1)PLDDMDSK	6	M11 (Oxidation)	-1.13	-1.49
YBR143C	SUP45	135.91	1	YTFK(1)DAEDNEVIK	4		0.37	-1.53
YDR011W	SNQ2	120.63	1	SNIK(1)STQDSSHNAVAR	4		-0.25	-1.69
YNL155W	YNL155W	149.22	1	SAAIEK(1)ETGMLDVGK	6		-0.63	-1.82
YBR029C	CDS1	33.248	1	DASESVTPVTK(0.828)ESTAATK(0.172)	11		2.55	-1.96
YDR497C	ITR1	171.46	1	VHELK(1)YEPTQEIIEDI	5		-1.08	-2.66
YGL092W	NUP145	237.86	1	TDGTFGTLSGK(1)DDSIVEEK	11		-0.89	-2.77
YNL178W	RPS3	179.42	1	ALPDAVTIIEPK(1)EEEPILAPSVK	12		0.9	-2.87
YFR006W	YFR006W	169.43	1	EK(1)GEEMGEVANVNEIPVK	2		0.29	-2.9
YPL274W	SAM3	114.6	1	MDILK(1)R	5	M1 (Oxidation)	-1.59	-3.32
YER124C	DSE1	206.66	1	LNDDQEDIVFTK(1)R	12		0.41	-3.48
YCR005C	CIT2	148.56	1	ELVK(1)NIESK	4		0.91	-3.65
YJL004C	SYS1	131.35	1	VPNELK(1)PSQIFK	6		-1.18	-4.97
YGL123W	RPS2	218.16	1	NTEEK(1)GWVPVTK	5		0.08	-5.23
YBR025C	OLA1	152	1	DIEFAQK(1)ALEGAEK	7		0.33	-6.36
YDR137W	RGP1	42.802	2	TEGK(0.995)GIGSK(0.941)PK(0.065)	4		4.15	-6.49
YDR137W	RGP1	42.802	2	TEGK(0.995)GIGSK(0.941)PK(0.065)	9		4.15	-6.49

## Sheet: Dataset in S3C
ORF	Protein name	Score	Number of GlyGly (K)	GlyGly (K) Probabilities	GlyGly (K) Position	Other Modifications	Log(L/M)	Log(M/H)
YAL003W	EFB1	202.43	1	K(1)EDEEDKFDAMGNK	1		-0.5	10.16
YAL003W	EFB1	147.26	1	PVISK(1)PLEK	5		-0.86	10.09
YAL003W	EFB1	220.25	1	K(1)AIEQLNYTPIK	1	Phospho (STY)	0.23	9.44
YAL005C	SSA1	285.59	1	NSAK(1)EADYFGDADK	4		-0.34	8.48
YLL024C	SSA1	154.33	1	VTEPVTK(1)ALAQAK	7		-0.17	8.23
YLL024C	SSA1	53.481	1	VPTIK(1)R	5		0.45	7.95
YLL024C	SSA1	162.53	1	DLK(1)TGNAVK	3		0	7.42
YAL036C	RBG1	106.94	1	SDSQQSIK(1)VLEELFQK	8	Oxidation (M)	-0.84	7.34
YAL038W	CDC19	51.876	1	DILVNK(0.735)SGK(0.265)	6		1.01	7.34
YAL038W	CDC19	58.511	1	SRPIVISGPSGTGK(1)STLLK	14		1.25	7.13
YAL053W	FLC2	117.08	1	NLVYVVGINPPVPYEEVAPTLK(0.831)SEK(0.169)	22		0.85	6.92
YBL042C	FUI1	192.32	1	DEAK(1)PADDAAPAK	4		0.33	6.78
YBL042C	FUI1	166.48	1	K(0.971)DEAK(0.029)PADDAAPAK	1		0.4	6.6
YBL047C	EDE1	116.09	1	APIEIPLEK(1)VCGSTEGENAEK	9		-0.29	6.59
YBL047C	EDE1	188.82	1	MDMK(0.998)VEK(0.002)	4		0.18	6.34
YBL050W	SEC17	103.55	1	LEEEYAPFASDAEK(0.877)TK(0.123)	14		-0.05	6.08
YBL057C	PTH2	177.41	1	NLPTLK(1)SPSASYDPFATTVK	6		-0.13	6.03
YBL076C	ILS1	149	1	TPSPAPAAK(1)ISSR	9		-0.5	6.02
YBL101C	ECM21	55.588	1	LDQQIIIDK(1)LIPIANK	9		-0.85	6
YBR011C	IPP1	56.29	1	DDLLK(1)W	5		0.02	5.91
YBR011C	IPP1	141.45	1	HEDAVK(1)AVEALNDSELNGEK	6		0.2	5.89
YBR011C	IPP1	195.77	1	SEVIEGNVK(1)IDR	9		0.4	5.87
YBR016W	YBR016W	114.63	1	EGDNVTGEAK(1)EPSPLDK	10		0.42	5.86
YBR016W	YBR016W	281.65	1	FPEPGYLEGVK(0.96)TK(0.04)	11		-0.73	5.86
YBR023C	CHS3	66.137	1	GQDFAPAFDVAPDWESYEYTK(0.976)LDPTK(0.024)	21		0.99	5.81
YBR084C-A	RPL1	81.525	1	SSSQQIAK(1)NAR	8		0.47	5.8
YBR101C	FES1	29.077	1	EVHTNQDPLDVSASK(1)TEECEK	15	Oxidation (M)	1.16	5.8
YBR106W	PHO88	167.61	1	EK(1)FGDIDTATATPTELSTQPAK	2		-0.15	5.79
YBR121C	GRS1	89.142	1	VPIDGK(1)QEVR	6		0.4	5.78
YBR143C	SUP45	60.717	1	ATETVDNK(1)DIER	8		-0.67	5.76
YBR143C	SUP45	117.18	1	DSSSFK(1)NIGAVK	6		-0.98	5.75
YBR143C	SUP45	132.24	1	SPESYDK(1)ADESFTK	7		-0.5	5.65
YBR148W	YSW1	34.485	1	DVLK(0.997)PMGCK(0.003)	4		-0.96	5.6
YBR177C	EHT1	249.3	1	DIADLK(1)SAR	6		0.33	5.59
YBR207W	FTH1	125.97	1	MNIVK(1)LQR	5		-0.4	5.46
YBR245C	ISW1	126.1	1	DGAVK(1)EATSWETTPMDIAK	5		-0.98	5.4
YBR290W	BSD2	194.06	1	NPETEIIITK(1)DNDLVR	10	Oxidation (M)	0.51	5.4
YCL009C	ILV6	44.584	1	DGK(1)PYVFFTIPDGK	3		-0.42	5.39
YCL025C	AGP1	250.83	1	AK(1)LQETNPEEVPK	2		0.66	5.35
YCL025C	AGP1	110.31	1	DEAKPADDAAPAK(0.842)K(0.136)PK(0.023)	13		0.47	5.3
YCL037C	SRO9	147.37	1	EVHTNQDPLDVSASK(1)IQEYDK	15		0.4	5.25
YCL037C	SRO9	259.44	1	DVSNQFEENQQK(1)LNDIHSK	12		0.76	5.16
YCL050C	APA1	101.53	1	DYK(1)IVDNPFDK	3		-0.49	5.15
YCR005C	CIT2	134.23	1	DFDQAPLK(0.997)PNQSSYK(0.003)PIGK	8		0.18	5.13
YCR012W	PGK1	163.8	1	FDDCETLFSEAK(1)R	12		-0.5	5.11
YCR012W	PGK1	181.82	1	DAK(1)NPVILADACCSR	3		-0.06	5.07
YCR031C	RPS14A	169.43	1	LEGEIPEK(1)YGEHSIEVPGAVK	8		1.08	5.04
YCR088W	ABP1	118.71	1	GK(1)SITTDEATELIK	2		-0.67	5.04
YCR088W	ABP1	145.8	1	EGGVPIGGCLINNK(1)DGSVLGR	14		0.72	5.01
YCR088W	ABP1	175.93	1	ELNPDITDETNEGK(0.683)TGPK(0.317)	14		-0.99	5.01
YCR088W	ABP1	117.08	1	DAEPQSDSTTSK(0.781)ENSSK(0.219)	12		0.02	4.97
YCR088W	ABP1	61.48	1	DGK(1)ILQTPIIIEK	3		-0.68	4.95
YCR088W	ABP1	84.859	1	PLTTK(1)PLSLK	5		0.21	4.92
YCR093W	CDC39	88.244	1	SSQK(1)VFGITGPVSTVGATAAENK	4		0.26	4.9
YDL012C	YDL012C	234.04	1	SPIK(1)VVGLSTLPEIYEK	4		0.09	4.89
YDL051W	LHP1	116.78	1	DFIGLPFDK(0.984)CDVSK(0.016)	9		-0.03	4.85
YDL058W	USO1	56.432	1	QSISEAFGK(1)PLSTTLNQDEAIAK	9		0.07	4.85
YDL064W	UBC9	61.344	1	IDLAVAK(1)ETGLADSLLK	7		0.72	4.83
YDL126C	CDC48	112.96	1	AYEELSNTDLEFK(1)FPEPGYLEGVK	13		0.09	4.83
YDL126C	CDC48	153.1	1	APAGGAADAAAK(1)ADEDVSK	12		-0.08	4.8
YDL126C	CDC48	154.34	1	SESVK(1)ENVTPTR	5		-0.25	4.78
YDL135C	RDI1	133.93	1	SIPETQK(1)GVIFYESHGK	7		-0.16	4.78
YDL145C	COP1	99.815	1	SK(1)DTHDDELPSYEDVIK	2		0.42	4.76
YDL147W	RPN5	54.871	1	SIPADIASLISDK(0.892)YK(0.108)	13		0	4.71
YDL171C	GLT1	72.311	1	DIISPLLLNPTK(1)R	12		-0.71	4.68
YDL191W	RPL35A	148.62	1	SAETAAANTATAPVPEVQEQESSK(0.882)SK(0.118)	24		0.63	4.68
YDL226C	GCS1	77.124	1	AEQEPEVDPVPYITK(0.956)EHFAEAMK(0.044)	15	Oxidation (M)	1	4.67
YDR003W	RCR2	145.045	1	DVPALK(1)SQAQVYQSIVEAATLANAPK	6		0.58	4.61
YDR011W	SNQ2	123.4	1	K(1)DTEGDVDMD	1		-0.58	4.58
YDR025W	RPS11A	93.237	1	FDDESVQK(1)DMK	8		0.77	4.54
YDR035W	ARO3	16.225	1	AAATAAMTK(1)ATETVDNK	9	Oxidation (M)	-0.6	4.49
YDR040C	ENA1	132.64	1	SDPVELLK(1)R	8		0.16	4.49
YDR044W	HEM13	147.64	1	EQNDK(1)IQIVGADPFGSILAQPENLNK	5		-0.07	4.47
YDR046C	BAP3	180.56	1	DSEFNSFLGTTK(0.999)PPSMTESSLK(0.001)	12		-0.04	4.44
YDR046C	BAP3	167.84	1	FPSNVDISK(0.963)LK(0.037)	9		0.22	4.42
YDR054C	CDC34	140.45	1	ENEMLAQDK(1)LVAETEDR	9		-0.11	4.39
YDR086C	SSS1	58.712	1	DVDMGK(1)LQEK	6		0.13	4.38
YDR087C	RRP1	254.1	1	IK(1)GVEEEDISPGFVLTSPK	2		0.03	4.37
YDR090C	YDR090C	89.301	1	KEDEEDK(0.001)FDAMGNK(0.999)IAGGK	14		-0.75	4.37
YDR090C	YDR090C	89.46	1	LDDDSK(1)TNSFEALAK	6		0.03	4.35
YDR127W	ARO1	42.348	1	VDAAVEK(0.999)LQDK(0.001)	7		0.32	4.31
YDR129C	SAC6	109.01	1	EIVDGK(1)VLK	6		0	4.29
YDR129C	SAC6	96.55	1	MPELIPVLSETMWDTK(0.854)K(0.146)	16		-1.15	4.29
YDR148C	KGD2	58.596	1	DGPLSTNVEAK(0.923)LNDK(0.077)	11		0.47	4.26
YDR155C	CPR1	159	1	TPIPSLGNK(0.999)DSSK(0.001)	9		0.2	4.26
YDR155C	CPR1	107.69	1	IPELK(1)LNK	5		-0.8	4.26
YDR155C	CPR1	214.45	1	LQETNPEEVPK(0.96)FEK(0.04)	11		0.76	4.21
YDR172W	SUP35	151.87	1	IINEPTAAAIAYGLGAGK(0.703)SEK(0.297)	18		0.75	4.21
YDR172W	SUP35	102.07	1	TDTSSSSSSSSASSVSAHQPTQEK(0.965)PAK(0.035)	24		0.29	4.21
YDR226W	ADK1	100.68	1	LIGDAAK(1)NQAALNPR	7		0.78	4.15
YDR245W	MNN10	90.475	1	DLDIK(1)TVTL	5		0.67	4.14
YDR266C	YDR266C	109.41	1	SDFQLEILK(0.987)K(0.013)	9		0.22	4.13
YDR266C	YDR266C	93.766	1	STTVEK(0.996)IK(0.004)	6		0.13	4.1
YDR313C	PIB1	58.04	1	EELEELVK(1)PLLER	8		0.04	4.1
YDR341C	YDR341C	148.06	1	ENK(1)VDAAVEK	3		0.12	4.07
YDR343C	HXT6	42.029	1	SQYK(1)TGLLLIHPAVTTTPELVENTK	4		1.05	4.06
YDR381W	YRA1	69.716	1	STGK(1)SSNITISNAVGR	4		0.76	4.04
YDR381W	YRA1	143.83	1	NIPLFK(0.997)EIANLPEVK(0.003)	6		0.97	4.03
YDR454C	GUK1	189.51	1	ESDSLESEPSPTPTTIPIQINMEEEK(0.5)K(0.5)	26		-1.16	4.01
YDR497C	ITR1	157.68	1	EK(1)GCDIIVK	2		-0.08	3.98
YDR508C	GNP1	211.16	1	SVEDIK(0.886)K(0.114)	6		-0.05	3.97
YDR508C	GNP1	179.58	1	K(1)PTPLPSLK	1		-0.01	3.96
YDR508C	GNP1	215.51	1	SFDVPPPPIDASSPFSQK(1)GDER	18		-0.85	3.95
YDR508C	GNP1	137.89	1	SATPSK(1)EINFDDDF	6		0.59	3.94
YEL037C	RAD23	97.081	1	SK(1)ITSSQVR	2		0.46	3.88
YEL037C	RAD23	91.616	1	EELNGLNPK(1)DVSNQFEENQQK	9	Oxidation (M)	0.04	3.84
YEL037C	RAD23	69.081	1	SNVAGELK(1)NSEGK	8		0.31	3.83
YEL054C	RPL12A	90.913	1	DIPDLK(1)LVR	6		0.72	3.81
YEL054C	RPL12A	123.19	1	SISSDEAK(0.985)EK(0.015)	8		0.41	3.78
YEL063C	CAN1	72.898	1	SSQK(1)IDLTK	4		1.16	3.78
YEL063C	CAN1	197.63	1	ANGTTVLVGMPAGAK(1)CCSDVFNQVVK	15		0.22	3.78
YEL064C	AVT2	184.98	1	QINENDAEAMNK(1)IFK	12		-0.92	3.77
YER003C	PMI40	52.576	1	EDLYTK(1)PEQVYNVYK	6		-0.38	3.76
YER009W	NTF2	80.96	1	SLK(1)EEQVSIK	3		-1.77	3.75
YER043C	SAH1	121.92	1	TK(1)VTEPPIAPESATTPGR	2		0.39	3.74
YER056C	FCY2	236.78	1	IPTLK(1)QSISEAFGK	5		-0.22	3.74
YER056C	FCY2	279.56	1	FPDENFK(0.91)K(0.09)	7		1.2	3.73
YER062C	HOR2	66.022	1	MEAHNQFLK(1)TFQK	9		1.09	3.73
YIL053W	HOR2	94.669	1	SEFYK(1)LAPVDK	5		0.72	3.69
YIL053W	HOR2	103.88	1	ETVEYPVLHPDQYTK(0.999)FGLSPSK(0.001)	15	Phospho (STY)	-0.02	3.66
YER068W	MOT2	161.04	1	GYEYEYDQTDPVAK(0.997)DPYNPYYLDFASK(0.003)	14		0.24	3.66
YER120W	SCS2	144.56	1	GSK(1)PGQQVDLEENEIR	3		1.54	3.65
YER125W	RSP5	47.47	1	ETEYNANK(0.999)LVGK(0.001)	8	Phospho (STY)	0.74	3.63
YER133W	GLC7	171.15	1	FPEYK(1)DVER	5		0.47	3.63
YER143W	DDI1	58.433	1	ASTDFSK(1)IETLK	7		0.38	3.59
YER145C	FTR1	167.22	1	SASEAGVTEQVK(0.607)K(0.393)	12		-1.53	3.58
YER162C	RAD4	50.805	1	VVDLEDAVPDSK(0.81)QLEK(0.19)	12		-0.59	3.57
YER165W	PAB1	169.57	1	SIEVPGAVK(0.998)LCNALNALPK(0.002)	9		0.27	3.55
YER165W	PAB1	133.16	1	IDNEK(1)EDTSEVSTK	5		-0.58	3.55
YER165W	PAB1	184	1	DGSK(1)GLFPSNYVSLGN	4		0.6	3.54
YER176W	ECM32	60.91	1	NLDDSVDDEK(1)LEEEFAPYGTITSAK	10		0.81	3.52
YER177W	BMH1	61.265	1	K(0.5)K(0.5)NEEDSTYFSNV	1		0.87	3.51
YFL007W	BLM10	96.096	1	K(1)VESLGSPSGATK	1		1.93	3.5
YFL010C	WWM1	223.22	1	DK(1)SFAIDK	2		-0.43	3.5
YFL010C	WWM1	136.24	1	LPEDPK(1)TGLPVTDGVK	6		0.92	3.48
YFL022C	FRS2	50.358	1	MEK(1)GQIVGR	3		-0.08	3.46
YFL022C	FRS2	125.72	1	DYGTDTILQDFHYDEK(0.838)PLIAK(0.162)	16		-1.02	3.46
YFL039C	ACT1	79.467	1	LESYVASIEQTVTDPVLSSK(0.5)LK(0.5)	20		0.27	3.44
YFL045C	SEC53	62.617	1	IETLK(1)QLNASLADK	5		0.89	3.43
YGL008C	PMA1	256.12	1	LPLQDVYK(1)IGGIGTVPVGR	8		0.09	3.43
YGL008C	PMA1	229.1	1	METSNFVK(1)QLSSNNR	8		0.63	3.41
YGL008C	PMA1	163.18	1	LYK(0.998)DEIIK(0.002)	3		-2.48	3.4
YGL008C	PMA1	228.46	1	DNK(1)EQVDFDEFANK	3		-1.67	3.4
YGL008C	PMA1	134.05	1	DTEDFQK(1)LTDDQK	7		1.32	3.36
YGL009C	LEU1	103.13	1	GVEEEDISPGFVLTSPK(0.838)NPIK(0.162)	17		-0.06	3.35
YGL077C	HNM1	126.77	1	NPTVENFIEATNLLEK(0.989)ASK(0.011)	16		-0.43	3.34
YGL092W	NUP145	234.49	1	DSLGALSK(1)ALK	8		-1.01	3.3
YGL097W	SRM1	92.8	1	EETEK(0.985)LNINK(0.015)D	5		0.44	3.3
YGL105W	ARC1	181.34	1	DLTSPSANGAK(1)NSGGNNNTTDLK	11		0.4	3.3
YGL123W	RPS2	175.93	1	DSK(1)DEAALASSELK	3		-1.96	3.29
YGL123W	RPS2	218.16	1	QGDFPVIEEEK(1)TQAVTLK	11		-1.86	3.28
YGL153W	PEX14	86.911	1	FEDLNAALFK(1)STLEPVEQVLK	10		0.25	3.25
YGL153W	PEX14	141.2	1	STNFEK(1)HFQENVDECTLEQLR	6		0.81	3.25
YGL167C	PMR1	110.38	1	GK(1)LEEEYAPFASDAEK	2		-0.24	3.25
YGL167C	PMR1	65.248	1	PSNPPPSSAHQNK(1)TQER	13		0.4	3.24
YGL186C	TPN1	127.3	1	TLTENDNSK(1)QTSQDTK	9		-0.72	3.22
YGL245W	GUS1	72.321	1	SIVTLDVK(1)PWDDETNLEEMVANVK	8	Oxidation (M)	1.76	3.19
YGL245W	GUS1	236.43	1	SAVIIDNMCK(1)LVEDPQVIAPFLGK	10		-0.19	3.19
YGR037C	ACB1	123.95	1	ENDAILVDAK(0.989)SGDAK(0.011)	10		0.53	3.17
YGR060W	ERG25	98.942	1	DAEDNEVIK(1)FAEPEAK	9		-0.26	3.17
YGR072W	UPF3	165.02	1	DIISK(0.997)NPSAMLGK(0.003)	5		-0.08	3.17
YGR085C	RPL11B	145.72	1	EK(1)VPLDLEPSNTILETK	2	Oxidation (M)	1.18	3.15
YGR085C	RPL11B	52.903	1	DIEEEGDSIPLEQSTNGK(1)AR	18		0	3.15
YGR116W	SPT6	83.53	1	SDTK(1)RDPADLLASLK	4		-0.48	3.14
YGR136W	LSB1	157.68	1	SEDAEEEEDEESSNK(0.882)K(0.118)	15		1.84	3.13
YGR155W	CYS4	140.07	1	AEASIEK(1)TQILQK	7	Phospho (STY)	-1.16	3.13
YGR159C	NSR1	191.96	1	EVAK(1)VVGANPAAIK	4		0.46	3.12
YGR162W	TIF463	164.53	1	VNCK(1)ENTLLGEFDLK	4		0.72	3.12
YGR175C	ERG1	59.198	1	AHNVSTSNNSPSTDNDSISK(1)STTEPIQLNNK	20		0.87	3.12
YGR180C	RNR4	46.156	1	SDINEK(1)LPELLQDAVLK	6		-0.01	3.07
YGR180C	RNR4	151.56	1	DNNLLGK(1)FELSGIPPAPR	7		1.17	3.06
YGR180C	RNR4	175.88	1	GETK(1)NFTPEQISSMVLGK	4		0.54	3.05
YGR180C	RNR4	140.84	1	LDQMLK(1)EQGTPLEK	6		0.92	3.05
YGR191W	HIP1	258.85	1	STLEPVEQVLK(0.99)DAK(0.01)	11		0.55	3.03
YGR209C	TRX2	36.029	1	VLGIDGGEGK(1)EELFR	10		0.03	3.02
YGR253C	PUP2	103.73	1	K(1)LIDLTQFPAFVTPMGK	1		0.05	2.99
YGR263C	SAY1	167.61	1	SSAIDNLFGNIDEK(0.911)K(0.089)	14		-0.11	2.94
YGR264C	MES1	96.229	1	DIGAELK(1)R	7		-0.37	2.93
YGR268C	HUA1	219.95	1	PSGSK(1)AISLDVTDDSALDK	5		1.92	2.92
YGR285C	ZUO1	118.2	1	VESLGSPSGATK(1)AR	12		0.5	2.91
YGR285C	ZUO1	44.349	1	TK(1)LAQSISCEESQIK	2	Phospho (STY)	0.38	2.89
YGR285C	ZUO1	181.67	1	SPK(1)DQGELIGILNNLGYSK	3		0.26	2.88
YGR289C	MAL11	78.324	1	ETLGNDVDQK(1)GSLVAPEK	10		-0.43	2.88
YHL002W	HSE1	116.25	1	DGLVLSK(1)LINDSVPDTIDTR	7		-0.35	2.87
YHL015W	RPS20	408.79	1	SSIYK(1)ALAGK	5		0.97	2.85
YHL030W	ECM29	168.29	1	MEEK(1)EGIK	4		-1.5	2.85
YHR020W	YHR020W	105.51	1	DYSQILK(0.998)EEFPK(0.002)	7		0.29	2.84
YHR039C-A	VMA1	172.82	1	DSSLLEK(1)SNVPESINEDISK	7		-1.26	2.84
YHR039C-A	VMA1	92.38	1	EIAEAK(0.995)IGK(0.005)	6		1.04	2.8
YHR042W	NCP1	41.446	1	FDEPIECFNESDLGK(0.999)NLYSGK(0.001)	15		0.84	2.79
YHR042W	NCP1	156.17	1	SAQDYYGNSASK(1)QSYSR	12		-0.21	2.78
YHR064C	SSZ1	105.52	1	QDTK(1)ANITDVCIAVPPWYTEEQR	4		0.11	2.74
YHR064C	SSZ1	96.673	1	DLMACAQTGSGK(1)TGGFLFPVLSESFK	12		0.58	2.68
YHR068W	DYS1	98.062	1	IDLQK(1)VIAEEK	5		0.45	2.67
YHR131C	YHR131	117.18	1	VAPEEHPVLLTEAPMNPK(1)SNR	18		1.31	2.67
YHR174W	ENO2	69.03	1	SANDYYGGTAGEK(1)SQYSR	13		0.2	2.66
YIL018W	RPL2B	31.252	1	ENLEGK(1)WEPAGEVHQ	6		2.57	2.65
YIL037C	PRM2	132.84	1	SAK(1)AQNPMR	3		0.44	2.64
YIL053W	RHR2	106	1	YDLDFK(0.998)NPESDK(0.002)	6		-0.54	2.61
YIL053W	RHR2	128.01	1	DLLDYAAQK(0.998)GIPVAQTK(0.002)	9		-0.36	2.6
YIL053W	RHR2	196.44	1	TYDAIAK(1)FAPDFADEEYVNK	7		0.32	2.6
YIL078W	THS1	198.77	1	DMLDENTK(1)YFIQPSGR	8		1.79	2.58
YIL078W	THS1	242.48	1	LPVDAPDVFLINDVDESK(0.996)EIK(0.004)	18		-1.2	2.55
YIL161W	YIL161	120.57	1	DDANEIFSK(1)PIAWNEALK	9		1.8	2.55
YIR037W	HYR1	112.44	1	IEAEK(0.911)NVK(0.089)	5		-0.13	2.54
YJL004C	SYS1	117.93	1	DLEGK(1)ALLK	5		-0.76	2.49
YJL080C	SCP160	33.761	1	MDSVMVK(0.943)K(0.057)	7		-0.43	2.48
YJL080C	SCP160	168.75	1	K(1)LLEDAGFIER	1		-0.38	2.46
YJL148W	RPA34	113.95	1	VETGVIK(1)PGMVVTFAPAGVTTEVK	7		0.57	2.44
YJL198W	PHO90	87.184	1	STK(1)AQNPMR	3		0.93	2.4
YJL198W	PHO90	85.062	1	IDSDK(1)LTDSAIDIVDSVR	5	Oxidation (M)	0.31	2.4
YJL212C	OPT1	195.7	1	SPIILQTSNGGAAYFAGK(1)GISNEGQNASIK	18		-0.26	2.39
YJR009C	TDH2	106.63	1	SESNAHFSFPK(0.999)EEEK(0.001)	11		-1.35	2.39
YJR009C	TDH2	81.525	1	APAAK(1)LDDATEDVFNK	5		0.44	2.38
YJR009C	TDH2	166.6	1	DPQSTK(1)IPVLEQELVR	6		-0.26	2.36
YJR009C	TDH2	126.56	1	GFIMPTSESAYISQSK(0.999)LDEPESNK(0.001)	16		0.77	2.35
YJR010C-A	SPC1	71.558	1	EYGPATLK(0.998)VIDDSNSLFK(0.002)	8		0.95	2.34
YJR017C	ESS1	119.46	1	SK(1)QFVR	2		-0.08	2.33
YJR035W	RAD26	33.872	1	NILPDLSSNALETK(1)PAR	14		0.01	2.33
YJR070C	LIA1	77.662	1	K(1)TPLEPGLELTAIAK	1		0.85	2.32
YJR070C	LIA1	18.316	1	SNYNQPQELIK(0.999)PNWDEELPK(0.001)	11		0.08	2.31
YJR070C	LIA1	229.97	1	GEFHPNGK(1)TEYLAPPPLSEEQASSTDK(1)DLQRPVAAVVR	8or27		-0.53	2.3
YJR104C	SOD1	240.46	1	VDEGGAQDK(1)TVK	9		0.24	2.29
YJR105W	ADO1	137.61	1	EVPAVVNEK(1)EVPAEPETQPPVQVK	9		0.25	2.27
YJR145C	RPS4A	131.96	1	DIK(1)QDAVR	3		1.38	2.27
YJR145C	RPS4A	153.09	1	SDWK(1)VDPDTR	4		0.07	2.26
YKL006W	RPL14A	197.43	1	QEIEK(0.999)LAK(0.001)	5		0.46	2.26
YKL056C	TMA19	126.1	1	VPTFSK(1)YNIVQLAPGK	6	Oxidation (M)	1.86	2.26
YKL056C	TMA19	174.62	1	ESLGLSSDVLPLEFPGDK(1)R	18		1.44	2.23
YKL056C	TMA19	87.184	1	K(1)GLDAIDK	1		0.99	2.22
YKL060C	FBA1	109.83	1	EEEPILAPSVK(1)DYR	11		0.67	2.21
YKL060C	FBA1	268.27	1	DFK(1)SQAIDTPGVIER	3		0.78	2.2
YKL081W	TEF4	117.2	1	MEK(0.996)LLQWSIANSQGDK(0.004)	3		0.05	2.19
YKL081W	TEF4	96.208	1	GVGTGK(1)IIGR	6		1.12	2.19
YKL081W	TEF4	141.23	1	SDLVNK(0.889)K(0.111)	6		0.36	2.18
YKL081W	TEF4	110.92	1	TQEIDPTGMSDVFAYIQK(0.5)K(0.5)	18		0.14	2.18
YKL081W	TEF4	101.9	1	IDLTK(1)LNPEQLNAVK	5		1.14	2.18
YKL142W	MRP8	43.308	1	SPK(1)GSDGYWVPVLANPDIVER	3		0.61	2.15
YKL142W	MRP8	100.04	1	RGNVCGDAK(0.994)NDPPK(0.006)	9		0.37	2.15
YKL150W	MCR1	73.918	1	DASLTPLK(1)AVVIDDPPLR	8		-1.06	2.15
YKL152C	GPM1	81.574	1	LIFAGK(1)QLEDGRTLSDYNIQK	6		0.14	2.14
YKL152C	GPM1	139.58	1	NDLDDVSHYEMK(1)EIQPK	12	Oxidation (M)	-1.96	2.14
YKL178C	STE3	97.904	1	PVPEEYLQTDPSYGLTSDEVLK(1)R	22		1.89	2.09
YKL180W	RPL17A	109.04	1	STEK(1)ILTPESQLK	4		0.12	2.08
YKL180W	RPL17A	181.34	1	K(1)IYNGELK	1		-0.12	2.05
YKL182W	FAS1	65.184	1	EDFVIK(1)PEAAGASTDTSEWPLLLK	6		-0.03	2.05
YKL182W	FAS1	147.17	1	SAPEAQQQK(1)R	9		-1.04	2.03
YKL210W	UBA1	142.45	1	NADGIQLGPFDLSQPYIAPIVK(1)SR	22		-0.4	2.02
YKR002W	PAP1	56.681	1	SEK(1)PQQEEQEKPQSR	3		0.73	2.02
YKR021W	ALY1	87.696	1	EEVPGWQEYYDK(1)L	12		0.66	1.98
YKR035W-A	DID2	102.4	1	NVLSK(1)AVSPTDSTPPSTHTEDSK	5		0.88	1.93
YKR039W	GAP1	316.86	1	TQETK(0.999)SESVSAASK(0.001)	5		0.72	1.92
YKR057W	RPS21A	213.49	1	SANLDK(1)SLDEIIGSNK	6		0.82	1.92
YKR059W	TIF1	100.02	1	SK(1)EDFVIKPEAAGASTDTSEWPLLLK	2		0.43	1.9
YKR071C	DRE2	99.954	1	SEK(1)GLLSATQFTQPALTLMEK	3		-0.54	1.89
YKR093W	PTR2	231.83	1	GAEK(1)DIQVDLTLK(1)	4		0.84	1.89
YKR093W	PTR2	201.1	1	MENDK(1)GQLVELYVPR	5		0.47	1.87
YKR094C	RPL40B	93.561	1	NDAK(1)NDTFYDEVK	4		-1.56	1.85
YKR094C	RPL40B	76.01	1	SSDSK(1)GIDLTNVTLPDTPTYSK	5		0.72	1.84
YKR094C	RPL40B	270.35	1	TDLPEGEEK(1)PR	9		0.41	1.83
YKR094C	RPL40B	107.98	1	FDELLEK(1)NDR	7		-0.19	1.8
YKR094C	RPL40B	195.56	1	ETSNFIK(0.58)K(0.42)	7		0.41	1.78
YKR100C	SKG1	222.45	1	LPSSLDQNVPQYK(1)R	13		-1.03	1.77
YLL024C	SSA2	89.859	1	DPNLVASPFGGYFK(1)NPAADAGSNNASK	14		-1.66	1.76
YLL024C	SSA2	285.59	1	AETAAQDVQQK(0.998)LEETK(0.002)	11		-0.29	1.75
YLL029W	FRA1	63.624	1	DGTGLETDMIFLK(1)PR	13		0.82	1.74
YLL061W	MMP1	124.12	1	EILK(1)EFDPFSQLEQANGNPDK	4		-0.04	1.73
YLR043C	TRX1	60.345	1	IPLK(1)TAEEQNSASNER	4		-0.79	1.73
YLR044C	PDC1	66.022	1	NDPIVDASLSK(1)GPIVNR	11		-1.23	1.73
YLR044C	PDC1	169.15	1	EK(1)QIGSIEPENEVEYFEK	2		-1.69	1.73
YLR044C	PDC1	134.56	1	LNHPSQGSDDAQDEK(1)QGDFPVIEEEK	15		-2.31	1.72
YLR075W	RPL10	109.44	1	EQAEASIDNLK(1)NEATPEAEQVK	11		-0.35	1.7
YLR084C	RAX2	93.226	1	DATIPELQALLNDPK(1)QPLFQR	15		0.83	1.7
YLR100W	ERG27	109.65	1	DTDAEGK(1)PLER	7		-0.45	1.7
YLR100W	ERG27	130.27	1	LPPTLK(1)EQEDFENFLEGK	6		0.85	1.69
YLR100W	ERG27	39.68	1	NDPDGLGLPLK(0.992)SVPEK(0.008)	11		0.17	1.69
YLR109W	AHP1	76.035	1	EDSVYLAK(1)LAEQAER	8		-0.4	1.69
YLR109W	AHP1	173.98	1	TPK(1)TAIEGSYIDK	3		0.86	1.69
YLR150W	STM1	88.19	1	GYDPLTPPDLLQHEFPISAK(0.687)GEENIIK(0.313)	20		1.66	1.68
YLR175W	CBF5	169.26	1	DNINK(1)VAER	5		-1.1	1.66
YLR175W	CBF5	86.557	1	SDPIVTSSK(1)MEK	9		-1.08	1.66
YLR179C	YLR179C	133.41	1	EVLGEQGK(0.919)DVK(0.081)	8		-0.04	1.62
YLR180W	SAM1	171.71	1	DGLDDQFLK(1)EAAAR	9		0.27	1.6
YLR206W	ENT2	190.1	1	DTIMK(1)EFR	5		0.48	1.59
YLR206W	ENT2	83.087	1	APSPTAK(1)LEEALEEAIAK	7		0.14	1.58
YLR208W	SEC13	144.29	1	SEITLGK(1)YLFER	7		0.43	1.56
YLR249W	YEF3	199.58	1	VPAINVNDSVTK(0.94)SK(0.06)	12		0.06	1.56
YLR249W	YEF3	75.773	1	NSSSLDSDHDAYYSK(1)QNPDNFPVK	15		-1.24	1.56
YLR249W	YEF3	92.8	1	ETVESESSQTALSK(0.821)SPNK(0.179)	14		-0.15	1.55
YLR249W	YEF3	174.21	1	NTISEAGDK(1)LEQADK	9		-0.14	1.53
YLR249W	YEF3	166.92	1	MDTK(1)LSVTGAK	4		0.46	1.53
YLR249W	YEF3	272.16	1	SEIQNK(1)AETAAQDVQQK	6		0.37	1.52
YLR249W	YEF3	99.392	1	SPVIGSSLENEK(0.969)K(0.031)	12		-0.42	1.52
YLR249W	YEF3	159.66	1	TGPK(1)ALPDAVTIIEPK	4		0.31	1.51
YLR249W	YEF3	212.92	1	VVGANPAAIK(1)QAIASNV	10		1.27	1.48
YLR249W	YEF3	80.318	1	AEPTK(1)VATPSIPQQPIPLK	5		0.28	1.47
YLR249W	YEF3	227.47	1	NTISEAGDK(1)LEQADK	9		0.06	1.47
YLR249W	YEF3	149.49	1	LEETK(1)ESLQNK	5		-0.42	1.47
YLR264W	RPS28B	150.51	1	EEEELK(1)QLQELQR	6		0.93	1.46
YLR314C	CDC3	156.01	1	AVMDTNENEEEK(1)MFR	12		0.84	1.45
YLR342W	FKS1	234.36	1	SNTSSYEK(1)NNPDNLK	8		-1.54	1.44
YLR342W	FKS1	123.42	1	DMLGLLSQADELTPK(0.745)ETEYNANK(0.255)	15		1.02	1.44
YLR354C	TAL1	175.33	1	IDPSSDIANLK(0.92)NESK(0.08)	11		-0.84	1.43
YLR413W	YLR413W	227.08	1	SLGLK(1)LPLSVINVSAQR	5	Phospho (STY)	0.44	1.42
YLR414C	PUN1	91.589	1	DSGIGMTK(1)AELINNLGTIAK	8		0.5	1.41
YML024W	RPS17A	77.506	1	EKPGIFNMK(1)DR	9		1.43	1.39
YML024W	RPS17A	159.01	1	EAINK(1)ANGIPVANQR	5		0.37	1.39
YML028W	TSA1	83.404	1	FNELFSPIGEPTQEEALK(1)SEQSNK	18		0.07	1.37
YML038C	YMD8	197.17	1	TLSDYNIQK(1)ESTLHLVLR	9		-0.24	1.36
YML048W	GSF2	225.84	1	VLENTEIGDSIFDK(1)AGAEIVPK	14		0.3	1.36
YML063W	RPS1B	75.773	1	DVAELEDPVGK(0.931)VK(0.069)	11		0.55	1.36
YML094W	GIM5	196.67	1	GVFPFVFEK(1)EPVSDWTDDVEAR	9		-0.21	1.36
YML094W	GIM5	108.7	1	IDENEMLDTVPPEK(0.825)LMK(0.175)	14		-0.08	1.35
YML097C	VPS9	184.56	1	SSSAIK(1)IR	6		0.08	1.34
YML097C	VPS9	212.95	1	LEEGNNVYEIQDLEK(1)R	15		-0.17	1.34
YML097C	VPS9	200.95	1	NEATPEAEQVK(0.845)K(0.155)	11		-0.38	1.33
YML097C	VPS9	167.29	1	K(1)ELSNSSPK	1		4.5	1.32
YML116W	ATR1	38.3	1	EEFDDQLK(1)ELQEVANPIMSK	8		0.36	1.32
YML125C	PGA3	61.419	1	TGDK(1)IQVLEK	4		-0.26	1.31
YMR038C	CCS1	218.88	1	K(1)LVFPIDFPSQR	1		1.78	1.31
YMR079W	SEC14	79.489	1	SELGEYSK(1)LENK	8	Phospho (STY)	1.14	1.31
YMR079W	SEC14	113.24	1	EVNVDDEK(0.672)EDK(0.328)	8		0.38	1.3
YMR186W	HSC82	74.029	1	MDEFESTK(0.987)LSK(0.013)	8		-2.29	1.28
YMR186W	HSC82	155.86	1	LGK(1)ELASQSFINWLGEEK	3		0.04	1.28
YMR217W	GUA1	45.876	1	GPGLLAPYSPEINDPIMK(0.978)ELK(0.022)	18		1.93	1.23
YMR253C	YMR253C	205.73	1	IIEEHESPIDAEK(1)NFAR	13		-1.03	1.21
YMR276W	DSK2	68.262	1	K(1)IGDLDFSDR	1		1.87	1.21
YMR298W	LIP1	124.16	1	LGNPMPMEATQAAPTIK(0.985)FTPFDK(0.015)	17		0.37	1.21
YMR319C	FET4	205.88	1	AEQLYEGPADDANCIAIK(0.987)NCDPK(0.013)	18		0.09	1.18
YNL010W	YNL010W	68.972	1	TLTGK(1)TITLEVESSDTIDNVK	5		0.05	1.17
YNL021W	HDA1	101.54	1	ETAESYLGAK(1)VNDAVVTVPAYFNDSQR	10		0.03	1.15
YNL055C	POR1	188.39	1	APSMGAK(1)SLCIPFDQPVLNEGQK	7		-0.03	1.15
YNL059C	ARP5	37.157	1	SSSK(1)SLYELK	4	Phospho (STY)	-3.04	1.14
YNL067W	RPL9B	101.48	1	GDVVAMTGDGVNDAPALK(1)LSDIGVSMGR	18		-0.21	1.07
YNL087W	TCB2	138.03	1	LDENNAQLSCITK(0.995)QDGFK(0.005)	13		-0.1	1.03
YNL098C	RAS2	55.011	1	SDFQK(1)EK(1)VEEQEQQQQQIIK	7		-1.4	1
YNL112W	DBP2	121.82	1	CPAAK(1)AYEELSNTDLEFK	5		-0.97	0.99
YNL121C	TOM70	189.11	1	ILAEETAAYEGNENEAEK(1)EDALK	18	Oxidation (M)	-1.26	0.98
YNL121C	TOM70	145.55	1	ASK(1)ILLQATPSTLSGDQVEGDLLK	3		-1.29	0.95
YNL121C	TOM70	127.02	1	K(1)YLNQSQNQA	1		1.58	0.94
YNL121C	TOM70	150.05	1	DEIK(0.998)AYGEGEEHEPVVEIPK(0.002)	4		-0.74	0.94
YNL135C	FPR1	154.36	1	ESEMGDATK(1)ITSK	9		-0.47	0.93
YNL155W	YNL155W	151.04	1	SEQSNK(1)EEDVSSLIK	6		0.83	0.9
YNL178W	RPS3	162.93	1	EEMMEALNGPNVDLEK(0.999)VIAEK(0.001)	16		-0.85	0.9
YNL178W	RPS3	103.88	1	DPPEK(1)SIPLCTLR	5		-0.56	0.87
YNL178W	RPS3	191.65	1	VPLIK(1)VADAK	5		0.45	0.85
YNL209W	SSB2	146.6	1	IEQDISK(1)SDR	7		0.2	0.83
YNL209W	SSB2	157.3	1	K(1)ADTGIAVEGATDAAR	1		1.16	0.83
YNL209W	SSB2	161.04	1	ADVAK(0.991)DLPQK(0.336)K(0.336)EMVLFCK(0.336)	5		3.97	0.82
YNL209W	SSB2	261.59	1	VQEVINQIK(0.996)DFYNK(0.004)	9		0.96	0.8
YNL209W	SSB2	68.016	1	MNNVHIIK(1)PLSLPQR	8		4.29	0.78
YNL209W	SSB2	273.27	1	GPPPGVNNEK(1)SSR	10		0.37	0.77
YNL209W	SSB2	151.73	1	VDEVQGK(0.999)NLLTNFHGMDFTTDK(0.001)	7		0.33	0.77
YNL209W	SSB2	165.9	1	ELDTAQK(1)HIDAGAK	7		-0.43	0.76
YNL209W	SSB2	165.64	1	TSK(1)PSTSDGR	3		-1.88	0.74
YNL209W	SSB2	224.66	1	SLSSK(1)LSVQDLDLK	5		-0.23	0.72
YNL243W	SLA2	159.06	1	EFPTVTGEINGPELVGSSK(0.556)EVEK(0.444)	19		1.25	0.7
YNL248C	RPA49	64.454	1	DYLNGK(0.999)LTSLSTVSSDGK(0.001)	6		0.82	0.69
YNL281W	HCH1	35.624	1	LPTYTAK(1)DSAVATR	7		0.44	0.63
YNR050C	LYS9	189.77	1	LSSEEIEK(1)MVNQAEEFK	8		0.89	0.59
YNR050C	LYS9	162.42	1	LEITK(1)EETLNPIIQDTK	5		0.14	0.59
YNR050C	LYS9	153.19	1	DGK(1)VLPSLVK	3		-0.48	0.57
YOL004W	SIN3	162.26	1	SQPTPIITTK(0.958)SAAK(0.042)	10		1.57	0.53
YOL009C	MDM12	180.2	1	YPDPNIK(1)VNDTVK	7		0.33	0.52
YOL041C	NOP12	236.3	1	GYLVAMTGDGVNDAPSLK(0.881)K(0.119)	18		0.67	0.49
YOL058W	ARG1	55.189	1	DALLK(1)EDA	5		0.37	0.47
YOL058W	ARG1	46.66	1	EAGEVK(1)DDGAFVK	6		-0.5	0.46
YOL077C	BRX1	76.228	1	QIGSIEPENEVEYFEK(0.923)TVEK(0.077)	16		-1.64	0.46
YOL086C	ADH1	112.8	1	GPILAATK(1)PLER	8		0.64	0.45
YOL086C	ADH1	88.768	1	DLQDTFYIK(1)DPLTADLPDDK	9		1.38	0.45
YOL086C	ADH1	217.97	1	VLLQAK(0.99)QYSK(0.01)	6		0.9	0.44
YOL086C	ADH1	205.73	1	DESSPYAAMLAAQDVAAK(0.51)CK(0.49)	18		0.43	0.4
YOL086C	ADH1	96.447	1	QYEEFGDSNDYK(1)NDDVVR	12		-2.25	0.39
YOL109W	ZEO1	64.64	1	SWQAYTDNLIGTGK(0.895)VDK(0.105)	14		0.38	0.39
YOL109W	ZEO1	185.9	1	LEEDNDLEDGTK(0.996)SMK(0.004)	12		0.24	0.38
YOL109W	ZEO1	200.23	1	K(1)VVITAPSSTAPMFVMGVNEEK	1		-0.57	0.36
YOL109W	ZEO1	190.19	1	FEK(1)GAQTYVK	3		0.37	0.33
YOL109W	ZEO1	332.4	1	LENLNLSTLK(1)QENLQHK(1)	10		0.36	0.32
YOL109W	ZEO1	229	1	SQK(1)NGIATLLQAEK	3		1.47	0.3
YOL119C	MCH4	116.13	1	MDSK(1)TPVTLAK	4		0.21	0.28
YOL119C	MCH4	288.78	1	AANSGLDSK(1)VEYYR	9		0.59	0.28
YOR007C	SGT2	156.96	1	K(1)VLDIEGDNATEAMK	1		0.56	0.27
YOR027W	STI1	56.339	1	K(1)NIADVMTKPLPIK	1		1.19	0.25
YOR042W	CUE5	180.86	1	STDSIVK(1)ASNWR	7		0.13	0.24
YOR042W	CUE5	89.355	1	DGAK(1)FIEVR	4		0.46	0.23
YOR046C	DBP5	130.29	1	EVLHVK(1)ADSL	6		-1.14	0.23
YOR046C	DBP5	179.14	1	DFNQAK(1)HEEIDTK	6	Phospho (STY)	0.05	0.23
YOR089C	VPS21	167.28	1	VIK(1)EDCINNLAR	3		-0.55	0.21
YOR104W	PIN2	158.89	1	EVFTNPLEAVTNPTYK(0.737)IQLVGVK(0.263)	16		0.64	0.2
YOR122C	PFY1	57.616	1	K(1)GNNTANATNSANTVQK	1		1.24	0.19
YOR133W	EFT1	95.273	1	VGEDIAK(0.99)ATK(0.01)	7		0.47	0.18
YOR133W	EFT1	161.35	1	ETTYDEIK(0.845)K(0.155)	8		-0.1	0.16
YOR133W	EFT1	182.02	1	TK(1)DYEPLMSTETPLPLHNDNSGTVLGTA	2		3.19	0.16
YOR133W	EFT1	87.149	1	IDLASGK(1)ITDFIK	7		0.4	0.16
YOR133W	EFT1	124.6	1	GPK(1)AEEILER	3		1.21	0.15
YPR158C-D	YOR1	141	1	VDQELK(1)R	6		0.51	0.13
YPR158C-D	YOR1	97.5	1	QIFVK(1)TLTGK	5		-0.14	0.1
YOR142W-B	YOR1	205.13	1	PK(1)GPPPGVNNEK	2		0.43	0.09
YPR158C-D	YOR1	217.57	1	QSNNQVEK(1)LVEAPVEFVR	8		1.37	0.09
YOR147W	MDM32	80.377	1	GLVK(1)HLEGISDADIAK	4		-0.53	0.08
YOR153W	PDR5	155.79	1	DANLVFGK(1)EEETSVGDR	8		-0.53	0.08
YOR167C	RPS28A	173.76	1	SDVVSK(1)DR	6		0.2	0.06
YOR184W	SER1	94.487	1	GDTEESLK(1)TGNAGPR	8		0.83	0.06
YOR198C	BFR1	214.52	1	K(1)TAVVDGVFDEVSLDK	1		0.55	0.05
YOR198C	BFR1	106.62	1	DESIK(1)DAPLLK	5		0.06	0.04
YOR198C	BFR1	215.81	1	ESLQNK(0.999)GQEVK(0.001)	6		0.72	0.02
YOR198C	BFR1	110.12	1	LVEGLANDPENK(0.999)VPLIK(0.001)	12		0.72	0
YOR198C	BFR1	163.44	1	EQLASQLVDLK(0.884)K(0.116)	11		0.3	-0.05
YOR204W	DED1	90.475	1	DTTHIK(1)FASDPGCAFTK	6		-0.06	-0.06
YOR254C	SEC63	94.717	1	MDNK(1)TPVTLAK	4		0.41	-0.07
YOR281C	PLP2	54.764	1	ETDDILDEIDLK(1)ESR	12		0.29	-0.08
YOR290C	SNF2	78.516	1	FDLNEDAMATEK(1)LSEGIR	12		0.07	-0.1
YOR293W	RPS10A	107.69	1	NELK(1)GFQDFEQLGSK	4		0.35	-0.12
YOR316C	COT1	224.93	1	NDMTTMK(1)YVEPGNAMSGEGEK	7		0.6	-0.13
YOR323C	PRO2	96.447	1	CPDK(1)FTMDELYAK	4		-0.2	-0.14
YOR323C	PRO2	121.73	1	GPYK(1)GGLR	4		0.4	-0.16
YOR323C	PRO2	166.69	1	K(0.999)ASLNVGNVLPLGSVPEGTIVSNVEEK(0.001)PGDR	1		0.58	-0.17
YOR323C	PRO2	140.01	1	VDFK(1)NPHDIIEGINAGEIEIPEN	4		0.51	-0.18
YOR327C	SNC2	98.254	1	NTENEQPASIFNK(0.979)VDGK(0.021)	13		0.06	-0.24
YOR335C	ALA1	167.92	1	K(1)NSDQVDLDVNK	1		0.68	-0.26
YOR336W	KRE5	62.463	1	CIAACTGVPDDK(0.998)WEQTYK(0.002)	12		-0.34	-0.28
YOR341W	RPA190	43.68	1	SVK(1)FVQGLLQNAAANAEAK	3		0.23	-0.28
YOR369C	RPS12	91.355	1	IQDK(1)EGIPPDQQR	4		0.38	-0.29
YOR369C	RPS12	126.19	1	TASGNIIPSSTGAAK(0.996)AVGK(0.004)	15		0.15	-0.33
YOR375C	GDH1	109.01	1	LVGDESEK(1)AAGDASR	8		-0.66	-0.37
YOR375C	GDH1	64.792	1	DIVEK(1)LVSLPFQK	5		0.54	-0.37
YOR375C	GDH1	160.04	1	GEYENETELPVK(0.5)K(0.5)	12		-0.98	-0.39
YOR375C	GDH1	98.997	1	EETLNPIIQDTK(0.818)K(0.182)	12		0.57	-0.4
YPL004C	LSP1	161.99	1	DNNLLGNK(1)TQK	8		0.61	-0.42
YPL058C	PDR12	202.39	1	K(1)AHVDLEGLTLDK	1		-0.45	-0.43
YPL096W	PNG1	37.177	1	SNGVLNVDNQTSDLVK(0.939)SLGLK(0.061)	16		0.09	-0.44
YPL106C	SSE1	125.03	1	DVPFVILGNK(1)IDAPNAVSEAELR	10		0.58	-0.45
YPL106C	SSE1	156.81	1	ETAQAINGWELTK(0.796)AQK(0.204)	13		0.74	-0.45
YPL106C	SSE1	41.446	1	TDQISSMPGINEATK(0.989)VESK(0.011)	15		1.31	-0.45
YPL106C	SSE1	179.81	1	TPLK(1)TSTEEAADEDEK	4		-0.79	-0.51
YPL106C	SSE1	128.95	1	EEDVSSLIK(0.914)K(0.086)	9		0.07	-0.53
YPL106C	SSE1	272.51	1	GVLTEK(1)NANDPENVGER	6		-1.6	-0.54
YPL106C	SSE1	99.283	1	TDSAFPLSSK(1)DSPGINQTTNDITSSDR	10		-0.8	-0.56
YPL106C	SSE1	163.18	1	QAQELEK(1)NESSDNIGANTGHK	7		-0.19	-0.65
YPL106C	SSE1	150.33	1	SLSPK(1)ESNSNEDFNVDGNETTLQR	5		0.05	-0.75
YPL106C	SSE1	86.005	1	EEPDEK(1)IEQDISK	6		0.58	-0.75
YPL190C	NAB3	86.944	1	TNSK(1)EDADIEEK	4		-0.75	-0.8
YPL198W	RPL7B	170.79	1	SSVPYNSQLPISNHLEYDEDEK(0.5)K(0.5)	22		0.34	-0.82
YPL218W	SAR1	104.81	1	K(1)SSYITVDGIK	1		-1.35	-0.85
YPL220W	RPL1A	148.56	1	VEEEIK(1)PLDDMDSK	6		-0.49	-0.9
YPL225W	YPL225	88.056	1	EGPSSGYNPNFNAADAILK(0.968)K(0.032)	19		1.24	-0.9
YPL226W	NEW1	166.22	1	SAAIEK(1)ETGMLDVGK	6		-0.22	-0.93
YPL239W	YAR1	57.164	1	YTFK(1)DAEDNEVIK	4		-0.12	-1
YPL246C	RBD2	167.51	1	SRPTVIYANAPIEEK(1)PLI	15	Oxidation (M)	1.57	-1.1
YPL265W	DIP5	290.41	1	VDIALPCATQNEVSGEEAK(1)ALVAQGVK	19		-0.22	-1.17
YPL274W	SAM3	121.87	1	RGSIPLK(0.999)DEK(0.001)	7		-0.83	-1.43
YPR035W	GLN1	228.8	1	IPSAK(1)EQLYCLK	5		0.67	-1.58
YPR041W	TIF5	216.99	1	DILASMK(0.999)QVLAGEK(0.001)	7		0.52	-1.7
YPR062W	FCY1	114.37	1	SNIK(1)STQDSSHNAVAR	4		-1.24	-1.77
YPR074C	TKL1	98.281	1	SDNGSPAVLPK(0.5)TEFNK(0.5)	11		2.17	-1.78
YPR080W	TEF1	67.136	1	TDGTFGTLSGK(1)DDSIVEEK	11		-0.58	-1.85
YPR080W	TEF1	55.37	1	EFEQK(1)NAGGVGELEK	5		1.4	-2.14
YPR080W	TEF1	179.42	1	VHELK(1)YEPTQEIIEDI	5		0.15	-2.38
YPR080W	TEF1	182.76	1	ALPDAVTIIEPK(1)EEEPILAPSVK	12		3.89	-2.53
YPR080W	TEF1	174.99	1	MDILK(1)R	5		-1.54	-2.66
YPR102C	RPL11A	135.71	1	DSLK(0.375)CIK(0.625)PFLDSNDCLGK	7		0.27	-2.67
YPR158C-D	YPR1	304.31	1	ELVK(1)NIESK	4		0.74	-3.2
YPR161C	SGV1	16.529	1	PVSDSGFDNSSK(0.997)TMK(0.003)	12		0.9	-3.82
YPR163C	TIF3	81.525	1	YLGSVSENFQDK(1)	12		3.1	-4.29
YPR163C	TIF3	119.05	1	VPNELK(1)PSQIFK	6	Oxidation (M)	0.79	-4.87
YPR180W	AOS1	71.379	1	NTEEK(1)GWVPVTK	5		5	-5.07
